# Supplementary material for: Fourteen new species of the spider genus Psiloderces Simon, 1892 from Southeast Asia (Araneae, Psilodercidae)
Source: Zookeys. 2020 Jan 13;902:61–105. doi: 10.3897/zookeys.902.38967 (PMC6971156; doi:10.3897/zookeys.902.38967)
Supplement: XML Treatment for Psiloderces gawanaensis [file zookeys.902.38967-treatment3.xml]

<!DOCTYPE tp:taxon-treatment
  PUBLIC "-//TaxonX//DTD Taxonomic Treatment Publishing DTD v0 20100105//EN" "tax-treatment-NSO.dtd">
<tp:taxon-treatment xmlns:tp="http://www.plazi.org/taxpub"><tp:treatment-meta><kwd-group><label>Taxon classification</label><kwd><named-content xmlns:xlink="http://www.w3.org/1999/xlink" content-type="kingdom">Animalia</named-content></kwd><kwd><named-content xmlns:xlink="http://www.w3.org/1999/xlink" content-type="order">Araneae</named-content></kwd><kwd><named-content xmlns:xlink="http://www.w3.org/1999/xlink" content-type="family">Psilodercidae</named-content></kwd></kwd-group><mixed-citation publication-type="journal"><person-group><name><surname>Chang</surname><given-names>Wan-Jin</given-names></name><name><surname>Li</surname><given-names>Shuqiang</given-names></name></person-group><article-title>Fourteen new species of the spider genus <italic><tp:taxon-name><tp:taxon-name-part taxon-name-part-type="genus" reg="Psiloderces">Psiloderces</tp:taxon-name-part></tp:taxon-name></italic> Simon, 1892 from Southeast Asia (<tp:taxon-name><tp:taxon-name-part taxon-name-part-type="order">Araneae</tp:taxon-name-part></tp:taxon-name>, <tp:taxon-name><tp:taxon-name-part taxon-name-part-type="family">Psilodercidae</tp:taxon-name-part></tp:taxon-name>)</article-title><source>Zookeys</source><day>13</day><month>1</month><year>2020</year><volume>902</volume><fpage>61</fpage><lpage>105</lpage><pub-id pub-id-type="doi">10.3897/zookeys.902.38967</pub-id></mixed-citation></tp:treatment-meta><tp:nomenclature><tp:taxon-name><object-id xmlns:xlink="http://www.w3.org/1999/xlink" content-type="arpha" xlink:type="simple">5B15B336-501E-5758-861C-7B093B37C528</object-id>
              <tp:taxon-name-part taxon-name-part-type="genus" reg="Psiloderces">Psiloderces</tp:taxon-name-part>
              <tp:taxon-name-part taxon-name-part-type="species" reg="gawanaensis">gawanaensis</tp:taxon-name-part>
              <object-id xmlns:xlink="http://www.w3.org/1999/xlink" content-type="zoobank" xlink:type="simple">http://zoobank.org/15281939-437A-4A72-B5E3-ABF4BA47B4A7</object-id>
            </tp:taxon-name><tp:taxon-authority>Li &amp; Chang</tp:taxon-authority><tp:taxon-status xmlns:xlink="http://www.w3.org/1999/xlink" xlink:type="simple">sp. nov.</tp:taxon-status><xref ref-type="fig" rid="F3">Figs 3</xref><xref ref-type="fig" rid="F4">, 4</xref><xref ref-type="fig" rid="F28">, 28F</xref><xref ref-type="fig" rid="F30">, 30</xref></tp:nomenclature><tp:treatment-sec sec-type="Types" id="SECID0EK4AE"><title>Types.</title><p><bold><italic>Holotype:</italic></bold> ♂ (<abbrev xmlns:xlink="http://www.w3.org/1999/xlink" content-type="institution" xlink:title="Institute of Zoology, Chinese Academy of Sciences" id="ABBRID0EV4AE" xlink:type="simple">IZCAS</abbrev>), Philippines, Luzon Island, Mountain Province, Bontoc Town, road to Gawana Town, <named-content xmlns:xlink="http://www.w3.org/1999/xlink" content-type="dwc:verbatimCoordinates" xlink:type="simple"><named-content content-type="geo-json" specific-use="{&#34;type&#34;:&#34;Point&#34;,&#34;coordinates&#34;:[121.050670,17.060660]}" id="NCID0E44AE" xlink:type="simple">17°3.6396'N, 121°3.0402'E</named-content></named-content>, 1674 m, 26.V.2015, F. Ballarin &amp; Y. Li. <bold><italic>Paratype</italic></bold>: 1♀ (<abbrev xmlns:xlink="http://www.w3.org/1999/xlink" content-type="institution" xlink:title="Institute of Zoology, Chinese Academy of Sciences" id="ABBRID0EF5AE" xlink:type="simple">IZCAS</abbrev>), same data as holotype.</p></tp:treatment-sec><tp:treatment-sec sec-type="etymology" id="SECID0EK5AE"><title>Etymology.</title><p>The species name is an adjective referring to the type locality.</p></tp:treatment-sec><tp:treatment-sec sec-type="diagnosis" id="SECID0EP5AE"><title>Diagnosis.</title><p>Males of <italic><tp:taxon-name><tp:taxon-name-part taxon-name-part-type="genus" reg="Psiloderces">P.</tp:taxon-name-part> <tp:taxon-name-part taxon-name-part-type="species" reg="gawanaensis">gawanaensis</tp:taxon-name-part></tp:taxon-name></italic> sp. nov. can be distinguished from congeners by the human heart-shaped bulb (inverted pyriform) (Fig. <xref ref-type="fig" rid="F4">4B</xref>) bearing a threadlike embolus, the presence of 4 distinct bristles on the cymbial protrusion, and the clypeal projection bearing a few setae (Fig. <xref ref-type="fig" rid="F4">4C, D</xref>) (vs. absence or less than 4 bristles on cymbial protrusion); females can be differentiated from congeners by the widely spaced, horseshoe-shaped spermathecae (Fig. <xref ref-type="fig" rid="F3">3A</xref>).</p><fig id="F3" position="float" orientation="portrait"><object-id xmlns:xlink="http://www.w3.org/1999/xlink" content-type="doi" xlink:type="simple">10.3897/zookeys.902.38967.figure3</object-id><object-id xmlns:xlink="http://www.w3.org/1999/xlink" content-type="arpha" xlink:type="simple">0B71AFE1-82DC-5A2C-AEFA-004F1B5E22F8</object-id><label>Figure 3.</label><caption><p><italic><tp:taxon-name><tp:taxon-name-part taxon-name-part-type="genus" reg="Psiloderces">Psiloderces</tp:taxon-name-part> <tp:taxon-name-part taxon-name-part-type="species" reg="gawanaensis">gawanaensis</tp:taxon-name-part></tp:taxon-name></italic> sp. nov., male holotype and female paratype. <bold>A</bold> Endogyne, dorsal view <bold>B</bold> female epigastric area, ventral view <bold>C</bold> male habitus, lateral view <bold>D</bold> male habitus, dorsal view <bold>E</bold> female habitus, dorsal view <bold>F</bold> female habitus, ventral view. Abbreviations: PR = clypeal protrusion, SP = spermatheca.</p></caption><graphic xmlns:xlink="http://www.w3.org/1999/xlink" xlink:href="zookeys-902-061-g003.jpg" position="float" orientation="portrait" xlink:type="simple" id="oo_370847.jpg"><uri content-type="original_file" xlink:type="simple">https://binary.pensoft.net/fig/370847</uri></graphic></fig><fig id="F4" position="float" orientation="portrait"><object-id xmlns:xlink="http://www.w3.org/1999/xlink" content-type="doi" xlink:type="simple">10.3897/zookeys.902.38967.figure4</object-id><object-id xmlns:xlink="http://www.w3.org/1999/xlink" content-type="arpha" xlink:type="simple">6301C3AC-3B1E-52C5-8307-0C7251385FCC</object-id><label>Figure 4.</label><caption><p><italic><tp:taxon-name><tp:taxon-name-part taxon-name-part-type="genus" reg="Psiloderces">Psiloderces</tp:taxon-name-part> <tp:taxon-name-part taxon-name-part-type="species" reg="gawanaensis">gawanaensis</tp:taxon-name-part></tp:taxon-name></italic> sp. nov., male holotype. <bold>A</bold> Palp, ventral view <bold>B</bold> bulb, ventral view <bold>C</bold> palp, prolateral view <bold>D</bold> palp, retrolateral view. Abbreviations: BT = bristle, CP = cymbial protrusion, EM = embolus.</p></caption><graphic xmlns:xlink="http://www.w3.org/1999/xlink" xlink:href="zookeys-902-061-g004.jpg" position="float" orientation="portrait" xlink:type="simple" id="oo_370848.jpg"><uri content-type="original_file" xlink:type="simple">https://binary.pensoft.net/fig/370848</uri></graphic></fig></tp:treatment-sec><tp:treatment-sec sec-type="description" id="SECID0ERBAG"><title>Description.</title><p><bold>Male</bold> (Holotype). Total length 1.54; carapace 0.60 long, 0.63 wide; abdomen 0.94 long, 0.56 wide. Carapace wider than long, brown, with 3 longitudinal dark brown bands, median band half length of carapace, median band two times wider than lateral band (Fig. <xref ref-type="fig" rid="F3">3D</xref>). Chelicerae pale brown (Fig. <xref ref-type="fig" rid="F28">28F</xref>). Clypeus dark brown, with long and slightly bent medial projection, bearing few setae apically (Fig. <xref ref-type="fig" rid="F3">3C, D</xref>). Endites dark brown. Labium dark brown delimiting pair of light brown circular spots. Sternum dark brown, delimiting light brown band medially. Abdomen elongated, dorsum with brown stripes, antero-ventrally brown with elliptical patch, posterior part with indistinct brown pattern. Legs uniformly brown; measurements: I 5.21 (1.33, 0.25, 1.63, 1.20, 0.80), II 4.03 (1.09, 0.20, 1.25, 0.94, 0.55), III 3.49 (0.94, 0.20, 0.94, 0.86, 0.55), IV 4.88 (1.25, 0.25, 1.38, 1.25, 0.75). Palp (Fig. <xref ref-type="fig" rid="F4">4A–D</xref>): femur slender, 4 times longer than patella; patella not swollen; tibia 3 times shorter than femur; cymbium purplish distally, 2 times shorter than wide, and 2 times wider than femur, protrusion with 4 distinct bristles basally and anteriorly; bulb light brown, inverted pyriform with threadlike embolus arising distally (Fig. <xref ref-type="fig" rid="F4">4B</xref>).</p><p><bold>Female</bold> (Paratype). General features and coloration similar to those of male (Fig. <xref ref-type="fig" rid="F3">3E, F</xref>). Measurements: total length 1.64; carapace 0.70 long, 0.60 wide; abdomen 0.94 long, 1.20 wide. Leg measurements: I 5.23 (1.25, 0.25, 1.60, 1.25, 0.88), II 4.30 (1.10, 0.20, 1.30, 1.00, 0.70), III missing, IV 5.24 (1.30, 0.23, 1.60, 1.33, 0.78). Endogyne (Fig. <xref ref-type="fig" rid="F3">3A</xref>): encircled spermathecae resemble a horseshoe, curving downwards (Fig. <xref ref-type="fig" rid="F3">3A</xref>).</p></tp:treatment-sec><tp:treatment-sec sec-type="distribution" id="SECID0E4CAG"><title>Distribution.</title><p>Known only from the type locality (Fig. <xref ref-type="fig" rid="F30">30</xref>).</p></tp:treatment-sec><tp:treatment-sec><!--Section generated to contain objects referenced in tp:taxon-treatment.--><fig id="F28" position="float" orientation="portrait"><object-id xmlns:xlink="http://www.w3.org/1999/xlink" content-type="doi" xlink:type="simple">10.3897/zookeys.902.38967.figure28</object-id><object-id xmlns:xlink="http://www.w3.org/1999/xlink" content-type="arpha" xlink:type="simple">5550C4F6-3C6F-5800-BE3D-6A8488D108A0</object-id><label>Figure 28.</label><caption><p>Cheliceral retromargin, posterior view. <bold>A</bold><italic><tp:taxon-name><tp:taxon-name-part taxon-name-part-type="genus" reg="Psiloderces">Psiloderces</tp:taxon-name-part> <tp:taxon-name-part taxon-name-part-type="species" reg="bangkiraiensis">bangkiraiensis</tp:taxon-name-part></tp:taxon-name></italic> sp. nov. <bold>B</bold><italic><tp:taxon-name><tp:taxon-name-part taxon-name-part-type="genus" reg="Psiloderces">P.</tp:taxon-name-part> <tp:taxon-name-part taxon-name-part-type="species" reg="wangou">wangou</tp:taxon-name-part></tp:taxon-name></italic> sp. nov. <bold>C</bold><italic><tp:taxon-name><tp:taxon-name-part taxon-name-part-type="genus" reg="Psiloderces">P.</tp:taxon-name-part> <tp:taxon-name-part taxon-name-part-type="species" reg="heise">heise</tp:taxon-name-part></tp:taxon-name></italic> sp. nov. <bold>D</bold><italic><tp:taxon-name><tp:taxon-name-part taxon-name-part-type="genus" reg="Psiloderces">P.</tp:taxon-name-part> <tp:taxon-name-part taxon-name-part-type="species" reg="cuyapoensis">cuyapoensis</tp:taxon-name-part></tp:taxon-name></italic> sp. nov. <bold>E</bold><italic><tp:taxon-name><tp:taxon-name-part taxon-name-part-type="genus" reg="Psiloderces">P.</tp:taxon-name-part> <tp:taxon-name-part taxon-name-part-type="species" reg="bontocensis">bontocensis</tp:taxon-name-part></tp:taxon-name></italic> sp. nov. <bold>F</bold><italic><tp:taxon-name><tp:taxon-name-part taxon-name-part-type="genus" reg="Psiloderces">P.</tp:taxon-name-part> <tp:taxon-name-part taxon-name-part-type="species" reg="gawanaensis">gawanaensis</tp:taxon-name-part></tp:taxon-name></italic> sp. nov. <bold>G</bold><italic><tp:taxon-name><tp:taxon-name-part taxon-name-part-type="genus" reg="Psiloderces">P.</tp:taxon-name-part> <tp:taxon-name-part taxon-name-part-type="species" reg="xichang">xichang</tp:taxon-name-part></tp:taxon-name></italic> sp. nov. <bold>H</bold><italic><tp:taxon-name><tp:taxon-name-part taxon-name-part-type="genus" reg="Psiloderces">P.</tp:taxon-name-part> <tp:taxon-name-part taxon-name-part-type="species" reg="cattienensis">cattienensis</tp:taxon-name-part></tp:taxon-name></italic> sp. nov. <bold>I</bold><italic><tp:taxon-name><tp:taxon-name-part taxon-name-part-type="genus" reg="Psiloderces">P.</tp:taxon-name-part> <tp:taxon-name-part taxon-name-part-type="species" reg="pingguo">pingguo</tp:taxon-name-part></tp:taxon-name></italic> sp. nov. Abbreviations: CL = cheliceral laminar, RT = retromargin teeth.</p></caption><graphic xmlns:xlink="http://www.w3.org/1999/xlink" xlink:href="zookeys-902-061-g028.jpg" position="float" orientation="portrait" xlink:type="simple" id="oo_370872.jpg"><uri content-type="original_file" xlink:type="simple">https://binary.pensoft.net/fig/370872</uri></graphic></fig><fig id="F30" position="float" orientation="portrait"><object-id xmlns:xlink="http://www.w3.org/1999/xlink" content-type="doi" xlink:type="simple">10.3897/zookeys.902.38967.figure30</object-id><object-id xmlns:xlink="http://www.w3.org/1999/xlink" content-type="arpha" xlink:type="simple">2CEC864C-13EF-5101-9214-9E1406553603</object-id><label>Figure 30.</label><caption><p>Distribution of new <italic><tp:taxon-name><tp:taxon-name-part taxon-name-part-type="genus" reg="Psiloderces">Psiloderces</tp:taxon-name-part></tp:taxon-name></italic> species in Southeast Asia. <bold>1</bold><italic><tp:taxon-name><tp:taxon-name-part taxon-name-part-type="genus" reg="Psiloderces">P.</tp:taxon-name-part> <tp:taxon-name-part taxon-name-part-type="species" reg="heise">heise</tp:taxon-name-part></tp:taxon-name></italic> sp. nov. <bold>2</bold><italic><tp:taxon-name><tp:taxon-name-part taxon-name-part-type="genus" reg="Psiloderces">P.</tp:taxon-name-part> <tp:taxon-name-part taxon-name-part-type="species" reg="gawanaensis">gawanaensis</tp:taxon-name-part></tp:taxon-name></italic> sp. nov. <bold>3</bold><italic><tp:taxon-name><tp:taxon-name-part taxon-name-part-type="genus" reg="Psiloderces">P.</tp:taxon-name-part> <tp:taxon-name-part taxon-name-part-type="species" reg="bontocensis">bontocensis</tp:taxon-name-part></tp:taxon-name></italic> sp. nov. <bold>4</bold><italic><tp:taxon-name><tp:taxon-name-part taxon-name-part-type="genus" reg="Psiloderces">P.</tp:taxon-name-part> <tp:taxon-name-part taxon-name-part-type="species" reg="cuyapoensis">cuyapoensis</tp:taxon-name-part></tp:taxon-name></italic> sp. nov. <bold>5</bold><italic><tp:taxon-name><tp:taxon-name-part taxon-name-part-type="genus" reg="Psiloderces">P.</tp:taxon-name-part> <tp:taxon-name-part taxon-name-part-type="species" reg="xichang">xichang</tp:taxon-name-part></tp:taxon-name></italic> sp. nov. <bold>6</bold><italic><tp:taxon-name><tp:taxon-name-part taxon-name-part-type="genus" reg="Psiloderces">P.</tp:taxon-name-part> <tp:taxon-name-part taxon-name-part-type="species" reg="cattienensis">cattienensis</tp:taxon-name-part></tp:taxon-name></italic> sp. nov. <bold>7</bold><italic><tp:taxon-name><tp:taxon-name-part taxon-name-part-type="genus" reg="Psiloderces">P.</tp:taxon-name-part> <tp:taxon-name-part taxon-name-part-type="species" reg="pingguo">pingguo</tp:taxon-name-part></tp:taxon-name></italic> sp. nov. <bold>8</bold><italic><tp:taxon-name><tp:taxon-name-part taxon-name-part-type="genus" reg="Psiloderces">P.</tp:taxon-name-part> <tp:taxon-name-part taxon-name-part-type="species" reg="palopoensis">palopoensis</tp:taxon-name-part></tp:taxon-name></italic> sp. nov. <bold>9</bold><italic><tp:taxon-name><tp:taxon-name-part taxon-name-part-type="genus" reg="Psiloderces">P.</tp:taxon-name-part> <tp:taxon-name-part taxon-name-part-type="species" reg="penajamensis">penajamensis</tp:taxon-name-part></tp:taxon-name></italic> sp. nov. <bold>10</bold><italic><tp:taxon-name><tp:taxon-name-part taxon-name-part-type="genus" reg="Psiloderces">P.</tp:taxon-name-part> <tp:taxon-name-part taxon-name-part-type="species" reg="grohotensis">grohotensis</tp:taxon-name-part></tp:taxon-name></italic> sp. nov. <bold>11</bold><italic><tp:taxon-name><tp:taxon-name-part taxon-name-part-type="genus" reg="Psiloderces">P.</tp:taxon-name-part> <tp:taxon-name-part taxon-name-part-type="species" reg="bangkiraiensis">bangkiraiensis</tp:taxon-name-part></tp:taxon-name></italic> sp. nov. <bold>12</bold><italic><tp:taxon-name><tp:taxon-name-part taxon-name-part-type="genus" reg="Psiloderces">P.</tp:taxon-name-part> <tp:taxon-name-part taxon-name-part-type="species" reg="bolang">bolang</tp:taxon-name-part></tp:taxon-name></italic> sp. nov. <bold>13</bold><italic><tp:taxon-name><tp:taxon-name-part taxon-name-part-type="genus" reg="Psiloderces">P.</tp:taxon-name-part> <tp:taxon-name-part taxon-name-part-type="species" reg="wangou">wangou</tp:taxon-name-part></tp:taxon-name></italic> sp. nov. <bold>14</bold><italic><tp:taxon-name><tp:taxon-name-part taxon-name-part-type="genus" reg="Psiloderces">P.</tp:taxon-name-part> <tp:taxon-name-part taxon-name-part-type="species" reg="malinoensis">malinoensis</tp:taxon-name-part></tp:taxon-name></italic> sp. nov.</p></caption><graphic xmlns:xlink="http://www.w3.org/1999/xlink" xlink:href="zookeys-902-061-g030.jpg" position="float" orientation="portrait" xlink:type="simple" id="oo_370874.jpg"><uri content-type="original_file" xlink:type="simple">https://binary.pensoft.net/fig/370874</uri></graphic></fig></tp:treatment-sec></tp:taxon-treatment>
