# Supplementary material for: Fourteen new species of the spider genus Psiloderces Simon, 1892 from Southeast Asia (Araneae, Psilodercidae)
Source: Zookeys. 2020 Jan 13;902:61–105. doi: 10.3897/zookeys.902.38967 (PMC6971156; doi:10.3897/zookeys.902.38967)
Supplement: XML Treatment for Psiloderces cuyapoensis [file zookeys.902.38967-treatment5.xml]

<!DOCTYPE tp:taxon-treatment
  PUBLIC "-//TaxonX//DTD Taxonomic Treatment Publishing DTD v0 20100105//EN" "tax-treatment-NSO.dtd">
<tp:taxon-treatment xmlns:tp="http://www.plazi.org/taxpub"><tp:treatment-meta><kwd-group><label>Taxon classification</label><kwd><named-content xmlns:xlink="http://www.w3.org/1999/xlink" content-type="kingdom">Animalia</named-content></kwd><kwd><named-content xmlns:xlink="http://www.w3.org/1999/xlink" content-type="order">Araneae</named-content></kwd><kwd><named-content xmlns:xlink="http://www.w3.org/1999/xlink" content-type="family">Psilodercidae</named-content></kwd></kwd-group><mixed-citation publication-type="journal"><person-group><name><surname>Chang</surname><given-names>Wan-Jin</given-names></name><name><surname>Li</surname><given-names>Shuqiang</given-names></name></person-group><article-title>Fourteen new species of the spider genus <italic><tp:taxon-name><tp:taxon-name-part taxon-name-part-type="genus" reg="Psiloderces">Psiloderces</tp:taxon-name-part></tp:taxon-name></italic> Simon, 1892 from Southeast Asia (<tp:taxon-name><tp:taxon-name-part taxon-name-part-type="order">Araneae</tp:taxon-name-part></tp:taxon-name>, <tp:taxon-name><tp:taxon-name-part taxon-name-part-type="family">Psilodercidae</tp:taxon-name-part></tp:taxon-name>)</article-title><source>Zookeys</source><day>13</day><month>1</month><year>2020</year><volume>902</volume><fpage>61</fpage><lpage>105</lpage><pub-id pub-id-type="doi">10.3897/zookeys.902.38967</pub-id></mixed-citation></tp:treatment-meta><tp:nomenclature><tp:taxon-name><object-id xmlns:xlink="http://www.w3.org/1999/xlink" content-type="arpha" xlink:type="simple">42FCA5DD-AF09-5F5C-AE20-4633E6CFD55B</object-id>
              <tp:taxon-name-part taxon-name-part-type="genus" reg="Psiloderces">Psiloderces</tp:taxon-name-part>
              <tp:taxon-name-part taxon-name-part-type="species" reg="cuyapoensis">cuyapoensis</tp:taxon-name-part>
              <object-id xmlns:xlink="http://www.w3.org/1999/xlink" content-type="zoobank" xlink:type="simple">http://zoobank.org/7E6FFA31-1180-4D0D-9F08-AF683147B829</object-id>
            </tp:taxon-name><tp:taxon-authority>Li &amp; Chang</tp:taxon-authority><tp:taxon-status xmlns:xlink="http://www.w3.org/1999/xlink" xlink:type="simple">sp. nov.</tp:taxon-status><xref ref-type="fig" rid="F6">Figs 6</xref><xref ref-type="fig" rid="F7">, 7</xref><xref ref-type="fig" rid="F28">, 28D</xref><xref ref-type="fig" rid="F30">, 30</xref></tp:nomenclature><tp:treatment-sec sec-type="Types" id="SECID0EVKAG"><title>Types.</title><p><bold><italic>Holotype:</italic></bold> ♂ (<abbrev xmlns:xlink="http://www.w3.org/1999/xlink" content-type="institution" xlink:title="Institute of Zoology, Chinese Academy of Sciences" id="ABBRID0EALAG" xlink:type="simple">IZCAS</abbrev>), Philippines, Luzon Island, Nueva Ecija Province, Cuyapo City, <named-content xmlns:xlink="http://www.w3.org/1999/xlink" content-type="dwc:verbatimCoordinates" xlink:type="simple"><named-content content-type="geo-json" specific-use="{&#34;type&#34;:&#34;Point&#34;,&#34;coordinates&#34;:[120.655490,15.796810]}" id="NCID0EILAG" xlink:type="simple">15°47.8086'N, 120°39.3294'E</named-content></named-content>, 60 m, 22.V.2015, F. Ballarin &amp; Y. Li. <bold><italic>Paratype</italic></bold>: 1♀ (<abbrev xmlns:xlink="http://www.w3.org/1999/xlink" content-type="institution" xlink:title="Institute of Zoology, Chinese Academy of Sciences" id="ABBRID0EQLAG" xlink:type="simple">IZCAS</abbrev>), same data as holotype.</p></tp:treatment-sec><tp:treatment-sec sec-type="etymology" id="SECID0EVLAG"><title>Etymology.</title><p>The species name is an adjective referring to the type locality.</p></tp:treatment-sec><tp:treatment-sec sec-type="diagnosis" id="SECID0E1LAG"><title>Diagnosis.</title><p>Males of <italic><tp:taxon-name><tp:taxon-name-part taxon-name-part-type="genus" reg="Psiloderces">P.</tp:taxon-name-part> <tp:taxon-name-part taxon-name-part-type="species" reg="cuyapoensis">cuyapoensis</tp:taxon-name-part></tp:taxon-name></italic> sp. nov. resemble those of <italic><tp:taxon-name><tp:taxon-name-part taxon-name-part-type="genus" reg="Psiloderces">P.</tp:taxon-name-part> <tp:taxon-name-part taxon-name-part-type="species" reg="xichang">xichang</tp:taxon-name-part></tp:taxon-name></italic> sp. nov. but can be distinguished by the rounded embolus (vs. wavy embolus), 3 distinct bristles on the cymbial protrusion (vs. 2 distinct bristles on cymbial protrusion), length of palp ca 6 times the length of bulb (vs. extremely slender and long palp, ca 10 times the length of bulb (Fig. <xref ref-type="fig" rid="F9">9C, D</xref>), and coloration of male and female are pale brown (vs. coloration of male and female are darker brown); females can be distinguished by tubular spermathecae (vs. earlobe-shaped spermathecae).</p></tp:treatment-sec><tp:treatment-sec sec-type="description" id="SECID0E1MAG"><title>Description.</title><p><bold>Male</bold> (Holotype). Total length 1.60; carapace 0.60 long, 0.67 wide; abdomen 1.00 long, 0.78 wide. Carapace round and brown, with 3 longitudinal dark brown bands, median band half carapace length, median band almost as wide as the lateral bands (Fig. <xref ref-type="fig" rid="F6">6D</xref>). Chelicerae pale brown (Fig. <xref ref-type="fig" rid="F28">28D</xref>). Clypeus dark brown, with long, slightly bent medial projection (Fig. <xref ref-type="fig" rid="F6">6C, D</xref>). Endites light brown. Labium dark brown delimiting pair of light brown circular dots. Sternum dark brown, delimiting light brown band medially. Abdomen elongated, dorsum with brown stripes, antero-ventrally pale brown with elliptical patch, posterior with purplish patterns. Legs uniformly brown; measurements: I–III missing, IV 5.21 (1.33, 0.25, 1.50, 1.38, 0.75). Palp (Fig. <xref ref-type="fig" rid="F7">7A–D</xref>): femur slender, 4 times longer than patella; patella not swollen; tibia 1.50 times shorter than femur; cymbium 2 times shorter and almost as wide as femur, protrusion with 3 distinct bristles basally and anteriorly; bulb pale brown, bulging pyriform with embolus arising distally; embolus rounded and blunt (Fig. <xref ref-type="fig" rid="F7">7B</xref>).</p><fig id="F6" position="float" orientation="portrait"><object-id xmlns:xlink="http://www.w3.org/1999/xlink" content-type="doi" xlink:type="simple">10.3897/zookeys.902.38967.figure6</object-id><object-id xmlns:xlink="http://www.w3.org/1999/xlink" content-type="arpha" xlink:type="simple">72B64D48-ECBC-5734-9750-D27C4A24E3D9</object-id><label>Figure 6.</label><caption><p><italic><tp:taxon-name><tp:taxon-name-part taxon-name-part-type="genus" reg="Psiloderces">Psiloderces</tp:taxon-name-part> <tp:taxon-name-part taxon-name-part-type="species" reg="cuyapoensis">cuyapoensis</tp:taxon-name-part></tp:taxon-name></italic> sp. nov., male holotype and female paratype. <bold>A</bold> Endogyne, dorsal view <bold>B</bold> female epigastric area, ventral view <bold>C</bold> male habitus, lateral view <bold>D</bold> male habitus, dorsal view <bold>E</bold> female habitus, dorsal view <bold>F</bold> female habitus, ventral view. Abbreviations: PR = clypeal protrusion, SP = spermatheca.</p></caption><graphic xmlns:xlink="http://www.w3.org/1999/xlink" xlink:href="zookeys-902-061-g006.jpg" position="float" orientation="portrait" xlink:type="simple" id="oo_370850.jpg"><uri content-type="original_file" xlink:type="simple">https://binary.pensoft.net/fig/370850</uri></graphic></fig><fig id="F7" position="float" orientation="portrait"><object-id xmlns:xlink="http://www.w3.org/1999/xlink" content-type="doi" xlink:type="simple">10.3897/zookeys.902.38967.figure7</object-id><object-id xmlns:xlink="http://www.w3.org/1999/xlink" content-type="arpha" xlink:type="simple">138C17B6-D70C-555A-BB6B-8A136F770002</object-id><label>Figure 7.</label><caption><p><italic><tp:taxon-name><tp:taxon-name-part taxon-name-part-type="genus" reg="Psiloderces">Psiloderces</tp:taxon-name-part> <tp:taxon-name-part taxon-name-part-type="species" reg="cuyapoensis">cuyapoensis</tp:taxon-name-part></tp:taxon-name></italic> sp. nov., male holotype. <bold>A</bold> Palp, ventral view <bold>B</bold> bulb, ventral view <bold>C</bold> palp, prolateral view <bold>D</bold> palp, retrolateral view. Abbreviations: BT = bristle, CP = cymbial protrusion, EM = embolus.</p></caption><graphic xmlns:xlink="http://www.w3.org/1999/xlink" xlink:href="zookeys-902-061-g007.jpg" position="float" orientation="portrait" xlink:type="simple" id="oo_370851.jpg"><uri content-type="original_file" xlink:type="simple">https://binary.pensoft.net/fig/370851</uri></graphic></fig><p><bold>Female</bold> (Paratype). General features and coloration similar to those of male (Fig. <xref ref-type="fig" rid="F6">6E, F</xref>). Measurements: total length 1.64; carapace 0.47 long, 0.63 wide; abdomen 1.17 long, 0.78 wide. Leg measurements: I–IV missing. Endogyne (Fig. <xref ref-type="fig" rid="F6">6A</xref>): tubular spermathecae with indistinct concave ducts posteriorly (Fig. <xref ref-type="fig" rid="F6">6A</xref>).</p></tp:treatment-sec><tp:treatment-sec sec-type="distribution" id="SECID0EKQAG"><title>Distribution.</title><p>Known only from the type locality (Fig. <xref ref-type="fig" rid="F30">30</xref>).</p></tp:treatment-sec><tp:treatment-sec><!--Section generated to contain objects referenced in tp:taxon-treatment.--><fig id="F28" position="float" orientation="portrait"><object-id xmlns:xlink="http://www.w3.org/1999/xlink" content-type="doi" xlink:type="simple">10.3897/zookeys.902.38967.figure28</object-id><object-id xmlns:xlink="http://www.w3.org/1999/xlink" content-type="arpha" xlink:type="simple">5550C4F6-3C6F-5800-BE3D-6A8488D108A0</object-id><label>Figure 28.</label><caption><p>Cheliceral retromargin, posterior view. <bold>A</bold><italic><tp:taxon-name><tp:taxon-name-part taxon-name-part-type="genus" reg="Psiloderces">Psiloderces</tp:taxon-name-part> <tp:taxon-name-part taxon-name-part-type="species" reg="bangkiraiensis">bangkiraiensis</tp:taxon-name-part></tp:taxon-name></italic> sp. nov. <bold>B</bold><italic><tp:taxon-name><tp:taxon-name-part taxon-name-part-type="genus" reg="Psiloderces">P.</tp:taxon-name-part> <tp:taxon-name-part taxon-name-part-type="species" reg="wangou">wangou</tp:taxon-name-part></tp:taxon-name></italic> sp. nov. <bold>C</bold><italic><tp:taxon-name><tp:taxon-name-part taxon-name-part-type="genus" reg="Psiloderces">P.</tp:taxon-name-part> <tp:taxon-name-part taxon-name-part-type="species" reg="heise">heise</tp:taxon-name-part></tp:taxon-name></italic> sp. nov. <bold>D</bold><italic><tp:taxon-name><tp:taxon-name-part taxon-name-part-type="genus" reg="Psiloderces">P.</tp:taxon-name-part> <tp:taxon-name-part taxon-name-part-type="species" reg="cuyapoensis">cuyapoensis</tp:taxon-name-part></tp:taxon-name></italic> sp. nov. <bold>E</bold><italic><tp:taxon-name><tp:taxon-name-part taxon-name-part-type="genus" reg="Psiloderces">P.</tp:taxon-name-part> <tp:taxon-name-part taxon-name-part-type="species" reg="bontocensis">bontocensis</tp:taxon-name-part></tp:taxon-name></italic> sp. nov. <bold>F</bold><italic><tp:taxon-name><tp:taxon-name-part taxon-name-part-type="genus" reg="Psiloderces">P.</tp:taxon-name-part> <tp:taxon-name-part taxon-name-part-type="species" reg="gawanaensis">gawanaensis</tp:taxon-name-part></tp:taxon-name></italic> sp. nov. <bold>G</bold><italic><tp:taxon-name><tp:taxon-name-part taxon-name-part-type="genus" reg="Psiloderces">P.</tp:taxon-name-part> <tp:taxon-name-part taxon-name-part-type="species" reg="xichang">xichang</tp:taxon-name-part></tp:taxon-name></italic> sp. nov. <bold>H</bold><italic><tp:taxon-name><tp:taxon-name-part taxon-name-part-type="genus" reg="Psiloderces">P.</tp:taxon-name-part> <tp:taxon-name-part taxon-name-part-type="species" reg="cattienensis">cattienensis</tp:taxon-name-part></tp:taxon-name></italic> sp. nov. <bold>I</bold><italic><tp:taxon-name><tp:taxon-name-part taxon-name-part-type="genus" reg="Psiloderces">P.</tp:taxon-name-part> <tp:taxon-name-part taxon-name-part-type="species" reg="pingguo">pingguo</tp:taxon-name-part></tp:taxon-name></italic> sp. nov. Abbreviations: CL = cheliceral laminar, RT = retromargin teeth.</p></caption><graphic xmlns:xlink="http://www.w3.org/1999/xlink" xlink:href="zookeys-902-061-g028.jpg" position="float" orientation="portrait" xlink:type="simple" id="oo_370872.jpg"><uri content-type="original_file" xlink:type="simple">https://binary.pensoft.net/fig/370872</uri></graphic></fig><fig id="F30" position="float" orientation="portrait"><object-id xmlns:xlink="http://www.w3.org/1999/xlink" content-type="doi" xlink:type="simple">10.3897/zookeys.902.38967.figure30</object-id><object-id xmlns:xlink="http://www.w3.org/1999/xlink" content-type="arpha" xlink:type="simple">2CEC864C-13EF-5101-9214-9E1406553603</object-id><label>Figure 30.</label><caption><p>Distribution of new <italic><tp:taxon-name><tp:taxon-name-part taxon-name-part-type="genus" reg="Psiloderces">Psiloderces</tp:taxon-name-part></tp:taxon-name></italic> species in Southeast Asia. <bold>1</bold><italic><tp:taxon-name><tp:taxon-name-part taxon-name-part-type="genus" reg="Psiloderces">P.</tp:taxon-name-part> <tp:taxon-name-part taxon-name-part-type="species" reg="heise">heise</tp:taxon-name-part></tp:taxon-name></italic> sp. nov. <bold>2</bold><italic><tp:taxon-name><tp:taxon-name-part taxon-name-part-type="genus" reg="Psiloderces">P.</tp:taxon-name-part> <tp:taxon-name-part taxon-name-part-type="species" reg="gawanaensis">gawanaensis</tp:taxon-name-part></tp:taxon-name></italic> sp. nov. <bold>3</bold><italic><tp:taxon-name><tp:taxon-name-part taxon-name-part-type="genus" reg="Psiloderces">P.</tp:taxon-name-part> <tp:taxon-name-part taxon-name-part-type="species" reg="bontocensis">bontocensis</tp:taxon-name-part></tp:taxon-name></italic> sp. nov. <bold>4</bold><italic><tp:taxon-name><tp:taxon-name-part taxon-name-part-type="genus" reg="Psiloderces">P.</tp:taxon-name-part> <tp:taxon-name-part taxon-name-part-type="species" reg="cuyapoensis">cuyapoensis</tp:taxon-name-part></tp:taxon-name></italic> sp. nov. <bold>5</bold><italic><tp:taxon-name><tp:taxon-name-part taxon-name-part-type="genus" reg="Psiloderces">P.</tp:taxon-name-part> <tp:taxon-name-part taxon-name-part-type="species" reg="xichang">xichang</tp:taxon-name-part></tp:taxon-name></italic> sp. nov. <bold>6</bold><italic><tp:taxon-name><tp:taxon-name-part taxon-name-part-type="genus" reg="Psiloderces">P.</tp:taxon-name-part> <tp:taxon-name-part taxon-name-part-type="species" reg="cattienensis">cattienensis</tp:taxon-name-part></tp:taxon-name></italic> sp. nov. <bold>7</bold><italic><tp:taxon-name><tp:taxon-name-part taxon-name-part-type="genus" reg="Psiloderces">P.</tp:taxon-name-part> <tp:taxon-name-part taxon-name-part-type="species" reg="pingguo">pingguo</tp:taxon-name-part></tp:taxon-name></italic> sp. nov. <bold>8</bold><italic><tp:taxon-name><tp:taxon-name-part taxon-name-part-type="genus" reg="Psiloderces">P.</tp:taxon-name-part> <tp:taxon-name-part taxon-name-part-type="species" reg="palopoensis">palopoensis</tp:taxon-name-part></tp:taxon-name></italic> sp. nov. <bold>9</bold><italic><tp:taxon-name><tp:taxon-name-part taxon-name-part-type="genus" reg="Psiloderces">P.</tp:taxon-name-part> <tp:taxon-name-part taxon-name-part-type="species" reg="penajamensis">penajamensis</tp:taxon-name-part></tp:taxon-name></italic> sp. nov. <bold>10</bold><italic><tp:taxon-name><tp:taxon-name-part taxon-name-part-type="genus" reg="Psiloderces">P.</tp:taxon-name-part> <tp:taxon-name-part taxon-name-part-type="species" reg="grohotensis">grohotensis</tp:taxon-name-part></tp:taxon-name></italic> sp. nov. <bold>11</bold><italic><tp:taxon-name><tp:taxon-name-part taxon-name-part-type="genus" reg="Psiloderces">P.</tp:taxon-name-part> <tp:taxon-name-part taxon-name-part-type="species" reg="bangkiraiensis">bangkiraiensis</tp:taxon-name-part></tp:taxon-name></italic> sp. nov. <bold>12</bold><italic><tp:taxon-name><tp:taxon-name-part taxon-name-part-type="genus" reg="Psiloderces">P.</tp:taxon-name-part> <tp:taxon-name-part taxon-name-part-type="species" reg="bolang">bolang</tp:taxon-name-part></tp:taxon-name></italic> sp. nov. <bold>13</bold><italic><tp:taxon-name><tp:taxon-name-part taxon-name-part-type="genus" reg="Psiloderces">P.</tp:taxon-name-part> <tp:taxon-name-part taxon-name-part-type="species" reg="wangou">wangou</tp:taxon-name-part></tp:taxon-name></italic> sp. nov. <bold>14</bold><italic><tp:taxon-name><tp:taxon-name-part taxon-name-part-type="genus" reg="Psiloderces">P.</tp:taxon-name-part> <tp:taxon-name-part taxon-name-part-type="species" reg="malinoensis">malinoensis</tp:taxon-name-part></tp:taxon-name></italic> sp. nov.</p></caption><graphic xmlns:xlink="http://www.w3.org/1999/xlink" xlink:href="zookeys-902-061-g030.jpg" position="float" orientation="portrait" xlink:type="simple" id="oo_370874.jpg"><uri content-type="original_file" xlink:type="simple">https://binary.pensoft.net/fig/370874</uri></graphic></fig><fig id="F9" position="float" orientation="portrait"><object-id xmlns:xlink="http://www.w3.org/1999/xlink" content-type="doi" xlink:type="simple">10.3897/zookeys.902.38967.figure9</object-id><object-id xmlns:xlink="http://www.w3.org/1999/xlink" content-type="arpha" xlink:type="simple">605AB24F-4DA2-532D-A8AC-34A845714A6A</object-id><label>Figure 9.</label><caption><p><italic><tp:taxon-name><tp:taxon-name-part taxon-name-part-type="genus" reg="Psiloderces">Psiloderces</tp:taxon-name-part> <tp:taxon-name-part taxon-name-part-type="species" reg="xichang">xichang</tp:taxon-name-part></tp:taxon-name></italic> sp. nov., male holotype. <bold>A</bold> Palp, ventral view <bold>B</bold> bulb, ventral view <bold>C</bold> palp, prolateral view <bold>D</bold> palp, retrolateral view. Abbreviations: BT = bristle, CP = cymbial protrusion, EM = embolus.</p></caption><graphic xmlns:xlink="http://www.w3.org/1999/xlink" xlink:href="zookeys-902-061-g009.jpg" position="float" orientation="portrait" xlink:type="simple" id="oo_370853.jpg"><uri content-type="original_file" xlink:type="simple">https://binary.pensoft.net/fig/370853</uri></graphic></fig></tp:treatment-sec></tp:taxon-treatment>
