# Supplementary material for: Fourteen new species of the spider genus Psiloderces Simon, 1892 from Southeast Asia (Araneae, Psilodercidae)
Source: Zookeys. 2020 Jan 13;902:61–105. doi: 10.3897/zookeys.902.38967 (PMC6971156; doi:10.3897/zookeys.902.38967)
Supplement: XML Treatment for Psiloderces penajamensis [file zookeys.902.38967-treatment10.xml]

<!DOCTYPE tp:taxon-treatment
  PUBLIC "-//TaxonX//DTD Taxonomic Treatment Publishing DTD v0 20100105//EN" "tax-treatment-NSO.dtd">
<tp:taxon-treatment xmlns:tp="http://www.plazi.org/taxpub"><tp:treatment-meta><kwd-group><label>Taxon classification</label><kwd><named-content xmlns:xlink="http://www.w3.org/1999/xlink" content-type="kingdom">Animalia</named-content></kwd><kwd><named-content xmlns:xlink="http://www.w3.org/1999/xlink" content-type="order">Araneae</named-content></kwd><kwd><named-content xmlns:xlink="http://www.w3.org/1999/xlink" content-type="family">Psilodercidae</named-content></kwd></kwd-group><mixed-citation publication-type="journal"><person-group><name><surname>Chang</surname><given-names>Wan-Jin</given-names></name><name><surname>Li</surname><given-names>Shuqiang</given-names></name></person-group><article-title>Fourteen new species of the spider genus <italic><tp:taxon-name><tp:taxon-name-part taxon-name-part-type="genus" reg="Psiloderces">Psiloderces</tp:taxon-name-part></tp:taxon-name></italic> Simon, 1892 from Southeast Asia (<tp:taxon-name><tp:taxon-name-part taxon-name-part-type="order">Araneae</tp:taxon-name-part></tp:taxon-name>, <tp:taxon-name><tp:taxon-name-part taxon-name-part-type="family">Psilodercidae</tp:taxon-name-part></tp:taxon-name>)</article-title><source>Zookeys</source><day>13</day><month>1</month><year>2020</year><volume>902</volume><fpage>61</fpage><lpage>105</lpage><pub-id pub-id-type="doi">10.3897/zookeys.902.38967</pub-id></mixed-citation></tp:treatment-meta><tp:nomenclature><tp:taxon-name><object-id xmlns:xlink="http://www.w3.org/1999/xlink" content-type="arpha" xlink:type="simple">D0D5737E-A9A4-5C4B-856E-E41DCEADAE16</object-id>
              <tp:taxon-name-part taxon-name-part-type="genus" reg="Psiloderces">Psiloderces</tp:taxon-name-part>
              <tp:taxon-name-part taxon-name-part-type="species" reg="penajamensis">penajamensis</tp:taxon-name-part>
              <object-id xmlns:xlink="http://www.w3.org/1999/xlink" content-type="zoobank" xlink:type="simple">http://zoobank.org/82D11755-9750-46AD-A399-281473327D80</object-id>
            </tp:taxon-name><tp:taxon-authority>Li &amp; Chang</tp:taxon-authority><tp:taxon-status xmlns:xlink="http://www.w3.org/1999/xlink" xlink:type="simple">sp. nov.</tp:taxon-status><xref ref-type="fig" rid="F16">Figs 16</xref><xref ref-type="fig" rid="F17">, 17</xref><xref ref-type="fig" rid="F29">, 29A</xref><xref ref-type="fig" rid="F30">, 30</xref></tp:nomenclature><tp:treatment-sec sec-type="Types" id="SECID0EWPBG"><title>Types.</title><p><bold><italic>Holotype:</italic></bold> ♂ (<abbrev xmlns:xlink="http://www.w3.org/1999/xlink" content-type="institution" xlink:title="Institute of Zoology, Chinese Academy of Sciences" id="ABBRID0EBQBG" xlink:type="simple">IZCAS</abbrev>), Indonesia, East Kalimantan, Penajam, Camp of International Timber Corporation of Indonesia, <named-content xmlns:xlink="http://www.w3.org/1999/xlink" content-type="dwc:verbatimCoordinates" xlink:type="simple"><named-content content-type="geo-json" specific-use="{&#34;type&#34;:&#34;Point&#34;,&#34;coordinates&#34;:[116.684897,-1.088192]}" id="NCID0EJQBG" xlink:type="simple">1°5.2915'S, 116°41.0938'E</named-content></named-content>, 64 m, 16.VIII.2014, H. Zhao &amp; Z. Yao.</p></tp:treatment-sec><tp:treatment-sec sec-type="etymology" id="SECID0EOQBG"><title>Etymology.</title><p>The species name is an adjective referring to the type locality.</p></tp:treatment-sec><tp:treatment-sec sec-type="diagnosis" id="SECID0ETQBG"><title>Diagnosis.</title><p>The male of <italic><tp:taxon-name><tp:taxon-name-part taxon-name-part-type="genus" reg="Psiloderces">P.</tp:taxon-name-part> <tp:taxon-name-part taxon-name-part-type="species" reg="penajamensis">penajamensis</tp:taxon-name-part></tp:taxon-name></italic> sp. nov. can be recognized by the structure of laminar apophysis of the bulb that arises distally, bearing the embolus and bulge (Fig. <xref ref-type="fig" rid="F17">17B</xref>) (vs. absence of laminar apophysis in congeners), a relatively short clypeal protrusion in which the length does not exceed the anterior tip of the carapace (vs. a clypeal projection that exceeds the anterior tip of carapace).</p></tp:treatment-sec><tp:treatment-sec sec-type="description" id="SECID0EIRBG"><title>Description.</title><p><bold>Male</bold> (Holotype). Total length 1.20; carapace 0.50 long, 0.60 wide; abdomen 0.70 long, 0.50 wide. Carapace round and brown, with 3 longitudinal dark brown bands, median band and lateral bands nearly the same width (Fig. <xref ref-type="fig" rid="F16">16B</xref>). Chelicerae brown (Fig. <xref ref-type="fig" rid="F29">29A</xref>). Clypeus dark brown, bearing few setae, with short medial projection, length does not exceed the anterior edge of carapace, (Fig. <xref ref-type="fig" rid="F16">16A, B</xref>). Endites brown. Labium dark brown. Sternum dark brown. Abdomen elongated, dorsum with dark brown patches concentrated posteriorly (Fig. <xref ref-type="fig" rid="F16">16B</xref>), antero-ventrally dark brown with complex patterns (Fig. <xref ref-type="fig" rid="F16">16C</xref>). Legs uniformly brown; measurements: I–III missing, IV 6.30 (1.56, 0.16, 1.90, 1.80, 0.88). Palp (Fig. <xref ref-type="fig" rid="F17">17A–D</xref>): femur slender, 3 times longer than patella; patella not swollen; tibia 1.5 times shorter than femur; cymbium almost as long and wide as tibia, protrusion darkens distally; bulb pale yellow, pyriform with bulge, laminar apophysis and embolus arise distally; laminar apophysis sheet-like, almost as long as width of tegulum; laminar apophysis adjacent to embolus, embolus dark short, and pointed; blunt bulge adjacent to embolus (Fig. <xref ref-type="fig" rid="F17">17B</xref>).</p><fig id="F16" position="float" orientation="portrait"><object-id xmlns:xlink="http://www.w3.org/1999/xlink" content-type="doi" xlink:type="simple">10.3897/zookeys.902.38967.figure16</object-id><object-id xmlns:xlink="http://www.w3.org/1999/xlink" content-type="arpha" xlink:type="simple">45D5CF6C-CED4-57AD-909B-643A389C5190</object-id><label>Figure 16.</label><caption><p><italic><tp:taxon-name><tp:taxon-name-part taxon-name-part-type="genus" reg="Psiloderces">Psiloderces</tp:taxon-name-part> <tp:taxon-name-part taxon-name-part-type="species" reg="penajamensis">penajamensis</tp:taxon-name-part></tp:taxon-name></italic> sp. nov., male holotype. <bold>A</bold> Male habitus, lateral view <bold>B</bold> male habitus, dorsal view <bold>C</bold> male habitus, ventral view. Abbreviation: PR = clypeal projection.</p></caption><graphic xmlns:xlink="http://www.w3.org/1999/xlink" xlink:href="zookeys-902-061-g016.jpg" position="float" orientation="portrait" xlink:type="simple" id="oo_370860.jpg"><uri content-type="original_file" xlink:type="simple">https://binary.pensoft.net/fig/370860</uri></graphic></fig><fig id="F17" position="float" orientation="portrait"><object-id xmlns:xlink="http://www.w3.org/1999/xlink" content-type="doi" xlink:type="simple">10.3897/zookeys.902.38967.figure17</object-id><object-id xmlns:xlink="http://www.w3.org/1999/xlink" content-type="arpha" xlink:type="simple">7D679BCA-2DFA-571F-B658-C1F418AE1C35</object-id><label>Figure 17.</label><caption><p><italic><tp:taxon-name><tp:taxon-name-part taxon-name-part-type="genus" reg="Psiloderces">Psiloderces</tp:taxon-name-part> <tp:taxon-name-part taxon-name-part-type="species" reg="penajamensis">penajamensis</tp:taxon-name-part></tp:taxon-name></italic> sp. nov., male holotype. <bold>A</bold> Palp, ventral view <bold>B</bold> bulb, ventral view <bold>C</bold> palp, prolateral view <bold>D</bold> palp, retrolateral view. Abbreviations: CP = cymbial protrusion, BG = bulge, EM = embolus, LA = laminar apophysis.</p></caption><graphic xmlns:xlink="http://www.w3.org/1999/xlink" xlink:href="zookeys-902-061-g017.jpg" position="float" orientation="portrait" xlink:type="simple" id="oo_370861.jpg"><uri content-type="original_file" xlink:type="simple">https://binary.pensoft.net/fig/370861</uri></graphic></fig><p><bold>Female</bold>. Unknown.</p></tp:treatment-sec><tp:treatment-sec sec-type="distribution" id="SECID0EOUBG"><title>Distribution.</title><p>Known only from the type locality (Fig. <xref ref-type="fig" rid="F30">30</xref>).</p></tp:treatment-sec><tp:treatment-sec><!--Section generated to contain objects referenced in tp:taxon-treatment.--><fig id="F29" position="float" orientation="portrait"><object-id xmlns:xlink="http://www.w3.org/1999/xlink" content-type="doi" xlink:type="simple">10.3897/zookeys.902.38967.figure29</object-id><object-id xmlns:xlink="http://www.w3.org/1999/xlink" content-type="arpha" xlink:type="simple">5F5E7477-0BAE-52BF-AA6A-B6AD363DFDB7</object-id><label>Figure 29.</label><caption><p>Cheliceral retromargin, posterior view. <bold>A</bold><italic><tp:taxon-name><tp:taxon-name-part taxon-name-part-type="genus" reg="Psiloderces">Psiloderces</tp:taxon-name-part> <tp:taxon-name-part taxon-name-part-type="species" reg="penajamensis">penajamensis</tp:taxon-name-part></tp:taxon-name></italic> sp. nov. <bold>B</bold><italic><tp:taxon-name><tp:taxon-name-part taxon-name-part-type="genus" reg="Psiloderces">P.</tp:taxon-name-part> <tp:taxon-name-part taxon-name-part-type="species" reg="malinoensis">malinoensis</tp:taxon-name-part></tp:taxon-name></italic> sp. nov. <bold>C</bold><italic><tp:taxon-name><tp:taxon-name-part taxon-name-part-type="genus" reg="Psiloderces">P.</tp:taxon-name-part> <tp:taxon-name-part taxon-name-part-type="species" reg="palopoensis">palopoensis</tp:taxon-name-part></tp:taxon-name></italic> sp. nov. <bold>D</bold><italic><tp:taxon-name><tp:taxon-name-part taxon-name-part-type="genus" reg="Psiloderces">P.</tp:taxon-name-part> <tp:taxon-name-part taxon-name-part-type="species" reg="grohotensis">grohotensis</tp:taxon-name-part></tp:taxon-name></italic> sp. nov. <bold>E</bold><italic><tp:taxon-name><tp:taxon-name-part taxon-name-part-type="genus" reg="Psiloderces">P.</tp:taxon-name-part> <tp:taxon-name-part taxon-name-part-type="species" reg="bolang">bolang</tp:taxon-name-part></tp:taxon-name></italic> sp. nov. Abbreviations: CL = cheliceral laminar, RT = retromargin teeth.</p></caption><graphic xmlns:xlink="http://www.w3.org/1999/xlink" xlink:href="zookeys-902-061-g029.jpg" position="float" orientation="portrait" xlink:type="simple" id="oo_370873.jpg"><uri content-type="original_file" xlink:type="simple">https://binary.pensoft.net/fig/370873</uri></graphic></fig><fig id="F30" position="float" orientation="portrait"><object-id xmlns:xlink="http://www.w3.org/1999/xlink" content-type="doi" xlink:type="simple">10.3897/zookeys.902.38967.figure30</object-id><object-id xmlns:xlink="http://www.w3.org/1999/xlink" content-type="arpha" xlink:type="simple">2CEC864C-13EF-5101-9214-9E1406553603</object-id><label>Figure 30.</label><caption><p>Distribution of new <italic><tp:taxon-name><tp:taxon-name-part taxon-name-part-type="genus" reg="Psiloderces">Psiloderces</tp:taxon-name-part></tp:taxon-name></italic> species in Southeast Asia. <bold>1</bold><italic><tp:taxon-name><tp:taxon-name-part taxon-name-part-type="genus" reg="Psiloderces">P.</tp:taxon-name-part> <tp:taxon-name-part taxon-name-part-type="species" reg="heise">heise</tp:taxon-name-part></tp:taxon-name></italic> sp. nov. <bold>2</bold><italic><tp:taxon-name><tp:taxon-name-part taxon-name-part-type="genus" reg="Psiloderces">P.</tp:taxon-name-part> <tp:taxon-name-part taxon-name-part-type="species" reg="gawanaensis">gawanaensis</tp:taxon-name-part></tp:taxon-name></italic> sp. nov. <bold>3</bold><italic><tp:taxon-name><tp:taxon-name-part taxon-name-part-type="genus" reg="Psiloderces">P.</tp:taxon-name-part> <tp:taxon-name-part taxon-name-part-type="species" reg="bontocensis">bontocensis</tp:taxon-name-part></tp:taxon-name></italic> sp. nov. <bold>4</bold><italic><tp:taxon-name><tp:taxon-name-part taxon-name-part-type="genus" reg="Psiloderces">P.</tp:taxon-name-part> <tp:taxon-name-part taxon-name-part-type="species" reg="cuyapoensis">cuyapoensis</tp:taxon-name-part></tp:taxon-name></italic> sp. nov. <bold>5</bold><italic><tp:taxon-name><tp:taxon-name-part taxon-name-part-type="genus" reg="Psiloderces">P.</tp:taxon-name-part> <tp:taxon-name-part taxon-name-part-type="species" reg="xichang">xichang</tp:taxon-name-part></tp:taxon-name></italic> sp. nov. <bold>6</bold><italic><tp:taxon-name><tp:taxon-name-part taxon-name-part-type="genus" reg="Psiloderces">P.</tp:taxon-name-part> <tp:taxon-name-part taxon-name-part-type="species" reg="cattienensis">cattienensis</tp:taxon-name-part></tp:taxon-name></italic> sp. nov. <bold>7</bold><italic><tp:taxon-name><tp:taxon-name-part taxon-name-part-type="genus" reg="Psiloderces">P.</tp:taxon-name-part> <tp:taxon-name-part taxon-name-part-type="species" reg="pingguo">pingguo</tp:taxon-name-part></tp:taxon-name></italic> sp. nov. <bold>8</bold><italic><tp:taxon-name><tp:taxon-name-part taxon-name-part-type="genus" reg="Psiloderces">P.</tp:taxon-name-part> <tp:taxon-name-part taxon-name-part-type="species" reg="palopoensis">palopoensis</tp:taxon-name-part></tp:taxon-name></italic> sp. nov. <bold>9</bold><italic><tp:taxon-name><tp:taxon-name-part taxon-name-part-type="genus" reg="Psiloderces">P.</tp:taxon-name-part> <tp:taxon-name-part taxon-name-part-type="species" reg="penajamensis">penajamensis</tp:taxon-name-part></tp:taxon-name></italic> sp. nov. <bold>10</bold><italic><tp:taxon-name><tp:taxon-name-part taxon-name-part-type="genus" reg="Psiloderces">P.</tp:taxon-name-part> <tp:taxon-name-part taxon-name-part-type="species" reg="grohotensis">grohotensis</tp:taxon-name-part></tp:taxon-name></italic> sp. nov. <bold>11</bold><italic><tp:taxon-name><tp:taxon-name-part taxon-name-part-type="genus" reg="Psiloderces">P.</tp:taxon-name-part> <tp:taxon-name-part taxon-name-part-type="species" reg="bangkiraiensis">bangkiraiensis</tp:taxon-name-part></tp:taxon-name></italic> sp. nov. <bold>12</bold><italic><tp:taxon-name><tp:taxon-name-part taxon-name-part-type="genus" reg="Psiloderces">P.</tp:taxon-name-part> <tp:taxon-name-part taxon-name-part-type="species" reg="bolang">bolang</tp:taxon-name-part></tp:taxon-name></italic> sp. nov. <bold>13</bold><italic><tp:taxon-name><tp:taxon-name-part taxon-name-part-type="genus" reg="Psiloderces">P.</tp:taxon-name-part> <tp:taxon-name-part taxon-name-part-type="species" reg="wangou">wangou</tp:taxon-name-part></tp:taxon-name></italic> sp. nov. <bold>14</bold><italic><tp:taxon-name><tp:taxon-name-part taxon-name-part-type="genus" reg="Psiloderces">P.</tp:taxon-name-part> <tp:taxon-name-part taxon-name-part-type="species" reg="malinoensis">malinoensis</tp:taxon-name-part></tp:taxon-name></italic> sp. nov.</p></caption><graphic xmlns:xlink="http://www.w3.org/1999/xlink" xlink:href="zookeys-902-061-g030.jpg" position="float" orientation="portrait" xlink:type="simple" id="oo_370874.jpg"><uri content-type="original_file" xlink:type="simple">https://binary.pensoft.net/fig/370874</uri></graphic></fig></tp:treatment-sec></tp:taxon-treatment>
