# Supplementary material for: Fourteen new species of the spider genus Psiloderces Simon, 1892 from Southeast Asia (Araneae, Psilodercidae)
Source: Zookeys. 2020 Jan 13;902:61–105. doi: 10.3897/zookeys.902.38967 (PMC6971156; doi:10.3897/zookeys.902.38967)
Supplement: XML Treatment for Psiloderces wangou [file zookeys.902.38967-treatment14.xml]

<!DOCTYPE tp:taxon-treatment
  PUBLIC "-//TaxonX//DTD Taxonomic Treatment Publishing DTD v0 20100105//EN" "tax-treatment-NSO.dtd">
<tp:taxon-treatment xmlns:tp="http://www.plazi.org/taxpub"><tp:treatment-meta><kwd-group><label>Taxon classification</label><kwd><named-content xmlns:xlink="http://www.w3.org/1999/xlink" content-type="kingdom">Animalia</named-content></kwd><kwd><named-content xmlns:xlink="http://www.w3.org/1999/xlink" content-type="order">Araneae</named-content></kwd><kwd><named-content xmlns:xlink="http://www.w3.org/1999/xlink" content-type="family">Psilodercidae</named-content></kwd></kwd-group><mixed-citation publication-type="journal"><person-group><name><surname>Chang</surname><given-names>Wan-Jin</given-names></name><name><surname>Li</surname><given-names>Shuqiang</given-names></name></person-group><article-title>Fourteen new species of the spider genus <italic><tp:taxon-name><tp:taxon-name-part taxon-name-part-type="genus" reg="Psiloderces">Psiloderces</tp:taxon-name-part></tp:taxon-name></italic> Simon, 1892 from Southeast Asia (<tp:taxon-name><tp:taxon-name-part taxon-name-part-type="order">Araneae</tp:taxon-name-part></tp:taxon-name>, <tp:taxon-name><tp:taxon-name-part taxon-name-part-type="family">Psilodercidae</tp:taxon-name-part></tp:taxon-name>)</article-title><source>Zookeys</source><day>13</day><month>1</month><year>2020</year><volume>902</volume><fpage>61</fpage><lpage>105</lpage><pub-id pub-id-type="doi">10.3897/zookeys.902.38967</pub-id></mixed-citation></tp:treatment-meta><tp:nomenclature><tp:taxon-name><object-id xmlns:xlink="http://www.w3.org/1999/xlink" content-type="arpha" xlink:type="simple">D4BE77E9-7D1A-5F4A-B0E0-053F96F5CDAB</object-id>
              <tp:taxon-name-part taxon-name-part-type="genus" reg="Psiloderces">Psiloderces</tp:taxon-name-part>
              <tp:taxon-name-part taxon-name-part-type="species" reg="wangou">wangou</tp:taxon-name-part>
              <object-id xmlns:xlink="http://www.w3.org/1999/xlink" content-type="zoobank" xlink:type="simple">http://zoobank.org/696D6C23-F5FC-496D-95BB-30BA6F6EBAEC</object-id>
            </tp:taxon-name><tp:taxon-authority>Li &amp; Chang</tp:taxon-authority><tp:taxon-status xmlns:xlink="http://www.w3.org/1999/xlink" xlink:type="simple">sp. nov.</tp:taxon-status><xref ref-type="fig" rid="F24">Figs 24</xref><xref ref-type="fig" rid="F25">, 25</xref><xref ref-type="fig" rid="F28">, 28B</xref><xref ref-type="fig" rid="F30">, 30</xref></tp:nomenclature><tp:treatment-sec sec-type="Types" id="SECID0EWMAI"><title>Types.</title><p><bold><italic>Holotype:</italic></bold> ♂ (<abbrev xmlns:xlink="http://www.w3.org/1999/xlink" content-type="institution" xlink:title="Institute of Zoology, Chinese Academy of Sciences" id="ABBRID0EBNAI" xlink:type="simple">IZCAS</abbrev>), Indonesia, South Sulawesi, Maros, Cenrana Village, East of Maros Water Park, <named-content xmlns:xlink="http://www.w3.org/1999/xlink" content-type="dwc:verbatimCoordinates" xlink:type="simple"><named-content content-type="geo-json" specific-use="{&#34;type&#34;:&#34;Point&#34;,&#34;coordinates&#34;:[119.739578,-5.054288]}" id="NCID0EJNAI" xlink:type="simple">5°3.2573'S, 119°44.3747'E</named-content></named-content>, 229 m, 24.VII.2014, Y. Li<bold>. <italic>Paratype</italic></bold>: 1♀ (<abbrev xmlns:xlink="http://www.w3.org/1999/xlink" content-type="institution" xlink:title="Institute of Zoology, Chinese Academy of Sciences" id="ABBRID0ESNAI" xlink:type="simple">IZCAS</abbrev>), same data as holotype.</p></tp:treatment-sec><tp:treatment-sec sec-type="etymology" id="SECID0EXNAI"><title>Etymology.</title><p>The species name is a noun in apposition derived from the Chinese pinyin “wāngōu” (hook) and refers to the hook-shaped embolus.</p></tp:treatment-sec><tp:treatment-sec sec-type="diagnosis" id="SECID0E3NAI"><title>Diagnosis.</title><p>Males of <italic><tp:taxon-name><tp:taxon-name-part taxon-name-part-type="genus" reg="Psiloderces">P.</tp:taxon-name-part> <tp:taxon-name-part taxon-name-part-type="species" reg="wangou">wangou</tp:taxon-name-part></tp:taxon-name></italic> sp. nov. resemble those of <italic><tp:taxon-name><tp:taxon-name-part taxon-name-part-type="genus" reg="Psiloderces">P.</tp:taxon-name-part> <tp:taxon-name-part taxon-name-part-type="species" reg="malinoensis">malinoensis</tp:taxon-name-part></tp:taxon-name></italic> sp. nov. but can be distinguished by the relatively long, protruding, bent embolus (vs. relatively short and embedded embolus in <italic><tp:taxon-name><tp:taxon-name-part taxon-name-part-type="genus" reg="Psiloderces">P.</tp:taxon-name-part> <tp:taxon-name-part taxon-name-part-type="species" reg="malinoensis">malinoensis</tp:taxon-name-part></tp:taxon-name></italic> sp. nov.); females can be distinguished by the enclosed spermathecae (vs. ribbon-like spermathecae with 3 branches).</p></tp:treatment-sec><tp:treatment-sec sec-type="description" id="SECID0EDPAI"><title>Description.</title><p><bold>Male</bold> (Holotype). Total length 1.30; carapace 0.50 long, 0.56 wide; abdomen 0.80 long, 0.50 wide. Carapace round and brown, with 3 longitudinal dark brown bands, median band half length of carapace, lateral bands 2 times wider than median band (Fig. <xref ref-type="fig" rid="F24">24C</xref>). Chelicerae brown, promargin with lamina bearing 2 triangular extensions (Fig. <xref ref-type="fig" rid="F28">28B</xref>). Clypeus dark brown. Endites dark brown, light brown basally. Labium dark brown with pair of light brown circular dots. Sternum dark brown, with light brown median stripe. Abdomen elongated, dorsum with dark brown stripes concentrated posteriorly, antero-ventrally dark brown with elliptical patch, posterior with pair of lateral light brown longitudinal lines. Legs uniformly brown; measurements: I 8.13 (2.19, 0.16, 2.50, 2.19, 1.09), II missing, III 5.04 (1.25, 0.20, 1.25, 1.71, 0.63), IV 6.55 (1.75, 0.20, 2.00, 1.70, 0.90). Palp (Fig. <xref ref-type="fig" rid="F25">25A–D</xref>): femur slender, 3 times longer than patella; patella not swollen; tibia 2 times shorter than femur; cymbium 1.5 times shorter than femur, protrusion darkens distally; bulb pale brown, pyriform, with embolus arising apically; embolus protruded and slightly bent at tip, resembling a hook, almost 4 times thinner than width of tegulum, length of embolus 2.5 times shorter than tegulum (Fig. <xref ref-type="fig" rid="F25">25B</xref>).</p><fig id="F24" position="float" orientation="portrait"><object-id xmlns:xlink="http://www.w3.org/1999/xlink" content-type="doi" xlink:type="simple">10.3897/zookeys.902.38967.figure24</object-id><object-id xmlns:xlink="http://www.w3.org/1999/xlink" content-type="arpha" xlink:type="simple">7F517919-3AFF-5D59-9DC3-4D9C4716EB60</object-id><label>Figure 24.</label><caption><p><italic><tp:taxon-name><tp:taxon-name-part taxon-name-part-type="genus" reg="Psiloderces">Psiloderces</tp:taxon-name-part> <tp:taxon-name-part taxon-name-part-type="species" reg="wangou">wangou</tp:taxon-name-part></tp:taxon-name></italic> sp. nov., male holotype and female paratype. <bold>A</bold> Endogyne, dorsal view <bold>B</bold> female epigastric area, ventral view <bold>C</bold> male habitus, dorsal view <bold>D</bold> female habitus, dorsal view <bold>E</bold> female habitus, ventral view. Abbreviation: SP = spermatheca.</p></caption><graphic xmlns:xlink="http://www.w3.org/1999/xlink" xlink:href="zookeys-902-061-g024.jpg" position="float" orientation="portrait" xlink:type="simple" id="oo_370868.jpg"><uri content-type="original_file" xlink:type="simple">https://binary.pensoft.net/fig/370868</uri></graphic></fig><fig id="F25" position="float" orientation="portrait"><object-id xmlns:xlink="http://www.w3.org/1999/xlink" content-type="doi" xlink:type="simple">10.3897/zookeys.902.38967.figure25</object-id><object-id xmlns:xlink="http://www.w3.org/1999/xlink" content-type="arpha" xlink:type="simple">A0ECB1C2-622F-5D2A-8E6C-DDB4A9CB510C</object-id><label>Figure 25.</label><caption><p><italic><tp:taxon-name><tp:taxon-name-part taxon-name-part-type="genus" reg="Psiloderces">Psiloderces</tp:taxon-name-part> <tp:taxon-name-part taxon-name-part-type="species" reg="wangou">wangou</tp:taxon-name-part></tp:taxon-name></italic> sp. nov., male holotype. <bold>A</bold> Palp, ventral view <bold>B</bold> bulb, ventral view <bold>C</bold> palp, prolateral view <bold>D</bold> palp, retrolateral view. Abbreviations: CP = cymbial protrusion, EM = embolus.</p></caption><graphic xmlns:xlink="http://www.w3.org/1999/xlink" xlink:href="zookeys-902-061-g025.jpg" position="float" orientation="portrait" xlink:type="simple" id="oo_370869.jpg"><uri content-type="original_file" xlink:type="simple">https://binary.pensoft.net/fig/370869</uri></graphic></fig><p><bold>Female</bold> (Paratype). General features and coloration similar to those of male (Fig. <xref ref-type="fig" rid="F24">24D, E</xref>). Measurements: total length 1.50; carapace 0.50 long, 0.63 wide; abdomen 1.00 long, 0.75 wide. Leg measurements: I 6.33 (1.63, 0.20, 2.00, 1.60, 0.90), II missing, III missing, IV 4.90 (1.50, 0.20, 1.70, 0.94, 0.56). Endogyne (Fig. <xref ref-type="fig" rid="F24">24A</xref>): enclosed spermathecae formed by a horizontal posterior part, and pair of anterior part slanted at 45°, resembling a clothes hanger (Fig. <xref ref-type="fig" rid="F24">24A</xref>).</p></tp:treatment-sec><tp:treatment-sec sec-type="distribution" id="SECID0ENSAI"><title>Distribution.</title><p>Known only from the type locality (Fig. <xref ref-type="fig" rid="F30">30</xref>).</p></tp:treatment-sec><tp:treatment-sec><!--Section generated to contain objects referenced in tp:taxon-treatment.--><fig id="F28" position="float" orientation="portrait"><object-id xmlns:xlink="http://www.w3.org/1999/xlink" content-type="doi" xlink:type="simple">10.3897/zookeys.902.38967.figure28</object-id><object-id xmlns:xlink="http://www.w3.org/1999/xlink" content-type="arpha" xlink:type="simple">5550C4F6-3C6F-5800-BE3D-6A8488D108A0</object-id><label>Figure 28.</label><caption><p>Cheliceral retromargin, posterior view. <bold>A</bold><italic><tp:taxon-name><tp:taxon-name-part taxon-name-part-type="genus" reg="Psiloderces">Psiloderces</tp:taxon-name-part> <tp:taxon-name-part taxon-name-part-type="species" reg="bangkiraiensis">bangkiraiensis</tp:taxon-name-part></tp:taxon-name></italic> sp. nov. <bold>B</bold><italic><tp:taxon-name><tp:taxon-name-part taxon-name-part-type="genus" reg="Psiloderces">P.</tp:taxon-name-part> <tp:taxon-name-part taxon-name-part-type="species" reg="wangou">wangou</tp:taxon-name-part></tp:taxon-name></italic> sp. nov. <bold>C</bold><italic><tp:taxon-name><tp:taxon-name-part taxon-name-part-type="genus" reg="Psiloderces">P.</tp:taxon-name-part> <tp:taxon-name-part taxon-name-part-type="species" reg="heise">heise</tp:taxon-name-part></tp:taxon-name></italic> sp. nov. <bold>D</bold><italic><tp:taxon-name><tp:taxon-name-part taxon-name-part-type="genus" reg="Psiloderces">P.</tp:taxon-name-part> <tp:taxon-name-part taxon-name-part-type="species" reg="cuyapoensis">cuyapoensis</tp:taxon-name-part></tp:taxon-name></italic> sp. nov. <bold>E</bold><italic><tp:taxon-name><tp:taxon-name-part taxon-name-part-type="genus" reg="Psiloderces">P.</tp:taxon-name-part> <tp:taxon-name-part taxon-name-part-type="species" reg="bontocensis">bontocensis</tp:taxon-name-part></tp:taxon-name></italic> sp. nov. <bold>F</bold><italic><tp:taxon-name><tp:taxon-name-part taxon-name-part-type="genus" reg="Psiloderces">P.</tp:taxon-name-part> <tp:taxon-name-part taxon-name-part-type="species" reg="gawanaensis">gawanaensis</tp:taxon-name-part></tp:taxon-name></italic> sp. nov. <bold>G</bold><italic><tp:taxon-name><tp:taxon-name-part taxon-name-part-type="genus" reg="Psiloderces">P.</tp:taxon-name-part> <tp:taxon-name-part taxon-name-part-type="species" reg="xichang">xichang</tp:taxon-name-part></tp:taxon-name></italic> sp. nov. <bold>H</bold><italic><tp:taxon-name><tp:taxon-name-part taxon-name-part-type="genus" reg="Psiloderces">P.</tp:taxon-name-part> <tp:taxon-name-part taxon-name-part-type="species" reg="cattienensis">cattienensis</tp:taxon-name-part></tp:taxon-name></italic> sp. nov. <bold>I</bold><italic><tp:taxon-name><tp:taxon-name-part taxon-name-part-type="genus" reg="Psiloderces">P.</tp:taxon-name-part> <tp:taxon-name-part taxon-name-part-type="species" reg="pingguo">pingguo</tp:taxon-name-part></tp:taxon-name></italic> sp. nov. Abbreviations: CL = cheliceral laminar, RT = retromargin teeth.</p></caption><graphic xmlns:xlink="http://www.w3.org/1999/xlink" xlink:href="zookeys-902-061-g028.jpg" position="float" orientation="portrait" xlink:type="simple" id="oo_370872.jpg"><uri content-type="original_file" xlink:type="simple">https://binary.pensoft.net/fig/370872</uri></graphic></fig><fig id="F30" position="float" orientation="portrait"><object-id xmlns:xlink="http://www.w3.org/1999/xlink" content-type="doi" xlink:type="simple">10.3897/zookeys.902.38967.figure30</object-id><object-id xmlns:xlink="http://www.w3.org/1999/xlink" content-type="arpha" xlink:type="simple">2CEC864C-13EF-5101-9214-9E1406553603</object-id><label>Figure 30.</label><caption><p>Distribution of new <italic><tp:taxon-name><tp:taxon-name-part taxon-name-part-type="genus" reg="Psiloderces">Psiloderces</tp:taxon-name-part></tp:taxon-name></italic> species in Southeast Asia. <bold>1</bold><italic><tp:taxon-name><tp:taxon-name-part taxon-name-part-type="genus" reg="Psiloderces">P.</tp:taxon-name-part> <tp:taxon-name-part taxon-name-part-type="species" reg="heise">heise</tp:taxon-name-part></tp:taxon-name></italic> sp. nov. <bold>2</bold><italic><tp:taxon-name><tp:taxon-name-part taxon-name-part-type="genus" reg="Psiloderces">P.</tp:taxon-name-part> <tp:taxon-name-part taxon-name-part-type="species" reg="gawanaensis">gawanaensis</tp:taxon-name-part></tp:taxon-name></italic> sp. nov. <bold>3</bold><italic><tp:taxon-name><tp:taxon-name-part taxon-name-part-type="genus" reg="Psiloderces">P.</tp:taxon-name-part> <tp:taxon-name-part taxon-name-part-type="species" reg="bontocensis">bontocensis</tp:taxon-name-part></tp:taxon-name></italic> sp. nov. <bold>4</bold><italic><tp:taxon-name><tp:taxon-name-part taxon-name-part-type="genus" reg="Psiloderces">P.</tp:taxon-name-part> <tp:taxon-name-part taxon-name-part-type="species" reg="cuyapoensis">cuyapoensis</tp:taxon-name-part></tp:taxon-name></italic> sp. nov. <bold>5</bold><italic><tp:taxon-name><tp:taxon-name-part taxon-name-part-type="genus" reg="Psiloderces">P.</tp:taxon-name-part> <tp:taxon-name-part taxon-name-part-type="species" reg="xichang">xichang</tp:taxon-name-part></tp:taxon-name></italic> sp. nov. <bold>6</bold><italic><tp:taxon-name><tp:taxon-name-part taxon-name-part-type="genus" reg="Psiloderces">P.</tp:taxon-name-part> <tp:taxon-name-part taxon-name-part-type="species" reg="cattienensis">cattienensis</tp:taxon-name-part></tp:taxon-name></italic> sp. nov. <bold>7</bold><italic><tp:taxon-name><tp:taxon-name-part taxon-name-part-type="genus" reg="Psiloderces">P.</tp:taxon-name-part> <tp:taxon-name-part taxon-name-part-type="species" reg="pingguo">pingguo</tp:taxon-name-part></tp:taxon-name></italic> sp. nov. <bold>8</bold><italic><tp:taxon-name><tp:taxon-name-part taxon-name-part-type="genus" reg="Psiloderces">P.</tp:taxon-name-part> <tp:taxon-name-part taxon-name-part-type="species" reg="palopoensis">palopoensis</tp:taxon-name-part></tp:taxon-name></italic> sp. nov. <bold>9</bold><italic><tp:taxon-name><tp:taxon-name-part taxon-name-part-type="genus" reg="Psiloderces">P.</tp:taxon-name-part> <tp:taxon-name-part taxon-name-part-type="species" reg="penajamensis">penajamensis</tp:taxon-name-part></tp:taxon-name></italic> sp. nov. <bold>10</bold><italic><tp:taxon-name><tp:taxon-name-part taxon-name-part-type="genus" reg="Psiloderces">P.</tp:taxon-name-part> <tp:taxon-name-part taxon-name-part-type="species" reg="grohotensis">grohotensis</tp:taxon-name-part></tp:taxon-name></italic> sp. nov. <bold>11</bold><italic><tp:taxon-name><tp:taxon-name-part taxon-name-part-type="genus" reg="Psiloderces">P.</tp:taxon-name-part> <tp:taxon-name-part taxon-name-part-type="species" reg="bangkiraiensis">bangkiraiensis</tp:taxon-name-part></tp:taxon-name></italic> sp. nov. <bold>12</bold><italic><tp:taxon-name><tp:taxon-name-part taxon-name-part-type="genus" reg="Psiloderces">P.</tp:taxon-name-part> <tp:taxon-name-part taxon-name-part-type="species" reg="bolang">bolang</tp:taxon-name-part></tp:taxon-name></italic> sp. nov. <bold>13</bold><italic><tp:taxon-name><tp:taxon-name-part taxon-name-part-type="genus" reg="Psiloderces">P.</tp:taxon-name-part> <tp:taxon-name-part taxon-name-part-type="species" reg="wangou">wangou</tp:taxon-name-part></tp:taxon-name></italic> sp. nov. <bold>14</bold><italic><tp:taxon-name><tp:taxon-name-part taxon-name-part-type="genus" reg="Psiloderces">P.</tp:taxon-name-part> <tp:taxon-name-part taxon-name-part-type="species" reg="malinoensis">malinoensis</tp:taxon-name-part></tp:taxon-name></italic> sp. nov.</p></caption><graphic xmlns:xlink="http://www.w3.org/1999/xlink" xlink:href="zookeys-902-061-g030.jpg" position="float" orientation="portrait" xlink:type="simple" id="oo_370874.jpg"><uri content-type="original_file" xlink:type="simple">https://binary.pensoft.net/fig/370874</uri></graphic></fig></tp:treatment-sec></tp:taxon-treatment>
