# Supplementary material for: Fourteen new species of the spider genus Psiloderces Simon, 1892 from Southeast Asia (Araneae, Psilodercidae)
Source: Zookeys. 2020 Jan 13;902:61–105. doi: 10.3897/zookeys.902.38967 (PMC6971156; doi:10.3897/zookeys.902.38967)
Supplement: XML Treatment for Psiloderces malinoensis [file zookeys.902.38967-treatment15.xml]

<!DOCTYPE tp:taxon-treatment
  PUBLIC "-//TaxonX//DTD Taxonomic Treatment Publishing DTD v0 20100105//EN" "tax-treatment-NSO.dtd">
<tp:taxon-treatment xmlns:tp="http://www.plazi.org/taxpub"><tp:treatment-meta><kwd-group><label>Taxon classification</label><kwd><named-content xmlns:xlink="http://www.w3.org/1999/xlink" content-type="kingdom">Animalia</named-content></kwd><kwd><named-content xmlns:xlink="http://www.w3.org/1999/xlink" content-type="order">Araneae</named-content></kwd><kwd><named-content xmlns:xlink="http://www.w3.org/1999/xlink" content-type="family">Psilodercidae</named-content></kwd></kwd-group><mixed-citation publication-type="journal"><person-group><name><surname>Chang</surname><given-names>Wan-Jin</given-names></name><name><surname>Li</surname><given-names>Shuqiang</given-names></name></person-group><article-title>Fourteen new species of the spider genus <italic><tp:taxon-name><tp:taxon-name-part taxon-name-part-type="genus" reg="Psiloderces">Psiloderces</tp:taxon-name-part></tp:taxon-name></italic> Simon, 1892 from Southeast Asia (<tp:taxon-name><tp:taxon-name-part taxon-name-part-type="order">Araneae</tp:taxon-name-part></tp:taxon-name>, <tp:taxon-name><tp:taxon-name-part taxon-name-part-type="family">Psilodercidae</tp:taxon-name-part></tp:taxon-name>)</article-title><source>Zookeys</source><day>13</day><month>1</month><year>2020</year><volume>902</volume><fpage>61</fpage><lpage>105</lpage><pub-id pub-id-type="doi">10.3897/zookeys.902.38967</pub-id></mixed-citation></tp:treatment-meta><tp:nomenclature><tp:taxon-name><object-id xmlns:xlink="http://www.w3.org/1999/xlink" content-type="arpha" xlink:type="simple">BDC4F1D2-7DBC-550A-B9E6-3AE21BAA1B39</object-id>
              <tp:taxon-name-part taxon-name-part-type="genus" reg="Psiloderces">Psiloderces</tp:taxon-name-part>
              <tp:taxon-name-part taxon-name-part-type="species" reg="malinoensis">malinoensis</tp:taxon-name-part>
              <object-id xmlns:xlink="http://www.w3.org/1999/xlink" content-type="zoobank" xlink:type="simple">http://zoobank.org/51DB8482-8B37-4B6D-937C-23358E00E8F5</object-id>
            </tp:taxon-name><tp:taxon-authority>Li &amp; Chang</tp:taxon-authority><tp:taxon-status xmlns:xlink="http://www.w3.org/1999/xlink" xlink:type="simple">sp. nov.</tp:taxon-status><xref ref-type="fig" rid="F26">Figs 26</xref><xref ref-type="fig" rid="F27">, 27</xref><xref ref-type="fig" rid="F29">, 29B</xref><xref ref-type="fig" rid="F30">, 30</xref></tp:nomenclature><tp:treatment-sec sec-type="Types" id="SECID0EQUAI"><title>Types.</title><p><bold><italic>Holotype:</italic></bold> ♂ (<abbrev xmlns:xlink="http://www.w3.org/1999/xlink" content-type="institution" xlink:title="Institute of Zoology, Chinese Academy of Sciences" id="ABBRID0E2UAI" xlink:type="simple">IZCAS</abbrev>), Indonesia, Sulawesi, Makassar, mountain around Malino, <named-content xmlns:xlink="http://www.w3.org/1999/xlink" content-type="dwc:verbatimCoordinates" xlink:type="simple"><named-content content-type="geo-json" specific-use="{&#34;type&#34;:&#34;Point&#34;,&#34;coordinates&#34;:[119.840000,-5.270000]}" id="NCID0EDVAI" xlink:type="simple">5°16.2000'S, 119°50.4000'E</named-content></named-content>, 881 m, 7.IX.2017, H. Liu &amp; Z. Chen. <bold><italic>Paratype</italic></bold>: 1♀ (<abbrev xmlns:xlink="http://www.w3.org/1999/xlink" content-type="institution" xlink:title="Institute of Zoology, Chinese Academy of Sciences" id="ABBRID0ELVAI" xlink:type="simple">IZCAS</abbrev>), same data as holotype.</p></tp:treatment-sec><tp:treatment-sec sec-type="etymology" id="SECID0EQVAI"><title>Etymology.</title><p>The species name is an adjective referring to the type locality.</p></tp:treatment-sec><tp:treatment-sec sec-type="diagnosis" id="SECID0EVVAI"><title>Diagnosis.</title><p>See diagnosis of <italic><tp:taxon-name><tp:taxon-name-part taxon-name-part-type="genus" reg="Psiloderces">P.</tp:taxon-name-part> <tp:taxon-name-part taxon-name-part-type="species" reg="wangou">wangou</tp:taxon-name-part></tp:taxon-name></italic> sp. nov.</p></tp:treatment-sec><tp:treatment-sec sec-type="description" id="SECID0EGWAI"><title>Description.</title><p><bold>Male</bold> (Holotype). Total length 1.40; carapace 0.50 long, 0.60 wide; abdomen 0.90 long, 0.63 wide. Carapace round and brown, with trident dark brown stripes medially and dark brown bands laterally (Fig. <xref ref-type="fig" rid="F26">26C</xref>). Chelicerae brown (Fig. <xref ref-type="fig" rid="F29">29B</xref>). Clypeus slanting, dark brown medially, light brown laterally. Endites dark brown, light brown basally. Labium dark brown with pair of light brown circular dots. Sternum dark brown. Abdomen elongated, dorsum with dark brown stripes concentrated posteriorly, antero-ventrally with pair of circular dark brown patches followed by semi-circular patch, posterior with light brown dotted vertical lines laterally. Legs uniformly brown; measurements: I 6.64 (1.88, 0.16, 2.00, 1.70, 0.90), II missing, III 4.33 (1.20, 0.16, 1.25, 1.09, 0.63), IV 5.79 (1.50, 0.20, 1.75, 1.48, 0.86). Palp (Fig. <xref ref-type="fig" rid="F27">27A–D</xref>): femur slender, 4 times longer than patella; patella not swollen; tibia 2.5 times shorter than femur; cymbium 1.5 times shorter than femur, protrusion darkens distally; bulb pale brown, pyriform, with embedded embolus located distally, 4 times shorter than tegulum; tip of embolus pointed (Fig. <xref ref-type="fig" rid="F27">27B</xref>).</p><fig id="F26" position="float" orientation="portrait"><object-id xmlns:xlink="http://www.w3.org/1999/xlink" content-type="doi" xlink:type="simple">10.3897/zookeys.902.38967.figure26</object-id><object-id xmlns:xlink="http://www.w3.org/1999/xlink" content-type="arpha" xlink:type="simple">AE74A4E4-4964-546B-86EA-6127B7AA3525</object-id><label>Figure 26.</label><caption><p><italic><tp:taxon-name><tp:taxon-name-part taxon-name-part-type="genus" reg="Psiloderces">Psiloderces</tp:taxon-name-part> <tp:taxon-name-part taxon-name-part-type="species" reg="malinoensis">malinoensis</tp:taxon-name-part></tp:taxon-name></italic> sp. nov., male holotype and female paratype. <bold>A</bold> Endogyne, dorsal view <bold>B</bold> female epigastric area, ventral view <bold>C</bold> male habitus, dorsal view <bold>D</bold> female habitus, dorsal view <bold>E</bold> female habitus, ventral view. Abbreviation: SP = spermatheca.</p></caption><graphic xmlns:xlink="http://www.w3.org/1999/xlink" xlink:href="zookeys-902-061-g026.jpg" position="float" orientation="portrait" xlink:type="simple" id="oo_370870.jpg"><uri content-type="original_file" xlink:type="simple">https://binary.pensoft.net/fig/370870</uri></graphic></fig><fig id="F27" position="float" orientation="portrait"><object-id xmlns:xlink="http://www.w3.org/1999/xlink" content-type="doi" xlink:type="simple">10.3897/zookeys.902.38967.figure27</object-id><object-id xmlns:xlink="http://www.w3.org/1999/xlink" content-type="arpha" xlink:type="simple">394A35D2-610C-550D-8648-0928B43BBF41</object-id><label>Figure 27.</label><caption><p><italic><tp:taxon-name><tp:taxon-name-part taxon-name-part-type="genus" reg="Psiloderces">Psiloderces</tp:taxon-name-part> <tp:taxon-name-part taxon-name-part-type="species" reg="malinoensis">malinoensis</tp:taxon-name-part></tp:taxon-name></italic> sp. nov., male holotype. <bold>A</bold> Palp, ventral view <bold>B</bold> bulb, ventral view <bold>C</bold> palp, prolateral view <bold>D</bold> palp, retrolateral view. Abbreviations: CP = cymbial protrusion, EM = embolus.</p></caption><graphic xmlns:xlink="http://www.w3.org/1999/xlink" xlink:href="zookeys-902-061-g027.jpg" position="float" orientation="portrait" xlink:type="simple" id="oo_370871.jpg"><uri content-type="original_file" xlink:type="simple">https://binary.pensoft.net/fig/370871</uri></graphic></fig><fig id="F28" position="float" orientation="portrait"><object-id xmlns:xlink="http://www.w3.org/1999/xlink" content-type="doi" xlink:type="simple">10.3897/zookeys.902.38967.figure28</object-id><object-id xmlns:xlink="http://www.w3.org/1999/xlink" content-type="arpha" xlink:type="simple">5550C4F6-3C6F-5800-BE3D-6A8488D108A0</object-id><label>Figure 28.</label><caption><p>Cheliceral retromargin, posterior view. <bold>A</bold><italic><tp:taxon-name><tp:taxon-name-part taxon-name-part-type="genus" reg="Psiloderces">Psiloderces</tp:taxon-name-part> <tp:taxon-name-part taxon-name-part-type="species" reg="bangkiraiensis">bangkiraiensis</tp:taxon-name-part></tp:taxon-name></italic> sp. nov. <bold>B</bold><italic><tp:taxon-name><tp:taxon-name-part taxon-name-part-type="genus" reg="Psiloderces">P.</tp:taxon-name-part> <tp:taxon-name-part taxon-name-part-type="species" reg="wangou">wangou</tp:taxon-name-part></tp:taxon-name></italic> sp. nov. <bold>C</bold><italic><tp:taxon-name><tp:taxon-name-part taxon-name-part-type="genus" reg="Psiloderces">P.</tp:taxon-name-part> <tp:taxon-name-part taxon-name-part-type="species" reg="heise">heise</tp:taxon-name-part></tp:taxon-name></italic> sp. nov. <bold>D</bold><italic><tp:taxon-name><tp:taxon-name-part taxon-name-part-type="genus" reg="Psiloderces">P.</tp:taxon-name-part> <tp:taxon-name-part taxon-name-part-type="species" reg="cuyapoensis">cuyapoensis</tp:taxon-name-part></tp:taxon-name></italic> sp. nov. <bold>E</bold><italic><tp:taxon-name><tp:taxon-name-part taxon-name-part-type="genus" reg="Psiloderces">P.</tp:taxon-name-part> <tp:taxon-name-part taxon-name-part-type="species" reg="bontocensis">bontocensis</tp:taxon-name-part></tp:taxon-name></italic> sp. nov. <bold>F</bold><italic><tp:taxon-name><tp:taxon-name-part taxon-name-part-type="genus" reg="Psiloderces">P.</tp:taxon-name-part> <tp:taxon-name-part taxon-name-part-type="species" reg="gawanaensis">gawanaensis</tp:taxon-name-part></tp:taxon-name></italic> sp. nov. <bold>G</bold><italic><tp:taxon-name><tp:taxon-name-part taxon-name-part-type="genus" reg="Psiloderces">P.</tp:taxon-name-part> <tp:taxon-name-part taxon-name-part-type="species" reg="xichang">xichang</tp:taxon-name-part></tp:taxon-name></italic> sp. nov. <bold>H</bold><italic><tp:taxon-name><tp:taxon-name-part taxon-name-part-type="genus" reg="Psiloderces">P.</tp:taxon-name-part> <tp:taxon-name-part taxon-name-part-type="species" reg="cattienensis">cattienensis</tp:taxon-name-part></tp:taxon-name></italic> sp. nov. <bold>I</bold><italic><tp:taxon-name><tp:taxon-name-part taxon-name-part-type="genus" reg="Psiloderces">P.</tp:taxon-name-part> <tp:taxon-name-part taxon-name-part-type="species" reg="pingguo">pingguo</tp:taxon-name-part></tp:taxon-name></italic> sp. nov. Abbreviations: CL = cheliceral laminar, RT = retromargin teeth.</p></caption><graphic xmlns:xlink="http://www.w3.org/1999/xlink" xlink:href="zookeys-902-061-g028.jpg" position="float" orientation="portrait" xlink:type="simple" id="oo_370872.jpg"><uri content-type="original_file" xlink:type="simple">https://binary.pensoft.net/fig/370872</uri></graphic></fig><fig id="F29" position="float" orientation="portrait"><object-id xmlns:xlink="http://www.w3.org/1999/xlink" content-type="doi" xlink:type="simple">10.3897/zookeys.902.38967.figure29</object-id><object-id xmlns:xlink="http://www.w3.org/1999/xlink" content-type="arpha" xlink:type="simple">5F5E7477-0BAE-52BF-AA6A-B6AD363DFDB7</object-id><label>Figure 29.</label><caption><p>Cheliceral retromargin, posterior view. <bold>A</bold><italic><tp:taxon-name><tp:taxon-name-part taxon-name-part-type="genus" reg="Psiloderces">Psiloderces</tp:taxon-name-part> <tp:taxon-name-part taxon-name-part-type="species" reg="penajamensis">penajamensis</tp:taxon-name-part></tp:taxon-name></italic> sp. nov. <bold>B</bold><italic><tp:taxon-name><tp:taxon-name-part taxon-name-part-type="genus" reg="Psiloderces">P.</tp:taxon-name-part> <tp:taxon-name-part taxon-name-part-type="species" reg="malinoensis">malinoensis</tp:taxon-name-part></tp:taxon-name></italic> sp. nov. <bold>C</bold><italic><tp:taxon-name><tp:taxon-name-part taxon-name-part-type="genus" reg="Psiloderces">P.</tp:taxon-name-part> <tp:taxon-name-part taxon-name-part-type="species" reg="palopoensis">palopoensis</tp:taxon-name-part></tp:taxon-name></italic> sp. nov. <bold>D</bold><italic><tp:taxon-name><tp:taxon-name-part taxon-name-part-type="genus" reg="Psiloderces">P.</tp:taxon-name-part> <tp:taxon-name-part taxon-name-part-type="species" reg="grohotensis">grohotensis</tp:taxon-name-part></tp:taxon-name></italic> sp. nov. <bold>E</bold><italic><tp:taxon-name><tp:taxon-name-part taxon-name-part-type="genus" reg="Psiloderces">P.</tp:taxon-name-part> <tp:taxon-name-part taxon-name-part-type="species" reg="bolang">bolang</tp:taxon-name-part></tp:taxon-name></italic> sp. nov. Abbreviations: CL = cheliceral laminar, RT = retromargin teeth.</p></caption><graphic xmlns:xlink="http://www.w3.org/1999/xlink" xlink:href="zookeys-902-061-g029.jpg" position="float" orientation="portrait" xlink:type="simple" id="oo_370873.jpg"><uri content-type="original_file" xlink:type="simple">https://binary.pensoft.net/fig/370873</uri></graphic></fig><p><bold>Female</bold> (Paratype). General features and coloration similar to those of male (Fig. <xref ref-type="fig" rid="F26">26D, E</xref>). Measurements: total length 1.47; carapace 0.47 long, 0.63 wide; abdomen 1.00 long, 0.63 wide. Leg measurements: I 5.63 (1.50, 0.20, 1.75, 1.38, 0.80), II 4.61 (1.25, 0.16, 1.41, 1.09, 0.70), III missing, IV missing. Endogyne (Fig. <xref ref-type="fig" rid="F26">26A</xref>): ribbon-like spermathecae with 3 branches, lateral pairs longest and directed anteriorly, median and second pairs similar in length, directed laterally (Fig. <xref ref-type="fig" rid="F26">26A</xref>).</p></tp:treatment-sec><tp:treatment-sec sec-type="distribution" id="SECID0EAABI"><title>Distribution.</title><p>Known only from the type locality (Fig. <xref ref-type="fig" rid="F30">30</xref>).</p><fig id="F30" position="float" orientation="portrait"><object-id xmlns:xlink="http://www.w3.org/1999/xlink" content-type="doi" xlink:type="simple">10.3897/zookeys.902.38967.figure30</object-id><object-id xmlns:xlink="http://www.w3.org/1999/xlink" content-type="arpha" xlink:type="simple">2CEC864C-13EF-5101-9214-9E1406553603</object-id><label>Figure 30.</label><caption><p>Distribution of new <italic><tp:taxon-name><tp:taxon-name-part taxon-name-part-type="genus" reg="Psiloderces">Psiloderces</tp:taxon-name-part></tp:taxon-name></italic> species in Southeast Asia. <bold>1</bold><italic><tp:taxon-name><tp:taxon-name-part taxon-name-part-type="genus" reg="Psiloderces">P.</tp:taxon-name-part> <tp:taxon-name-part taxon-name-part-type="species" reg="heise">heise</tp:taxon-name-part></tp:taxon-name></italic> sp. nov. <bold>2</bold><italic><tp:taxon-name><tp:taxon-name-part taxon-name-part-type="genus" reg="Psiloderces">P.</tp:taxon-name-part> <tp:taxon-name-part taxon-name-part-type="species" reg="gawanaensis">gawanaensis</tp:taxon-name-part></tp:taxon-name></italic> sp. nov. <bold>3</bold><italic><tp:taxon-name><tp:taxon-name-part taxon-name-part-type="genus" reg="Psiloderces">P.</tp:taxon-name-part> <tp:taxon-name-part taxon-name-part-type="species" reg="bontocensis">bontocensis</tp:taxon-name-part></tp:taxon-name></italic> sp. nov. <bold>4</bold><italic><tp:taxon-name><tp:taxon-name-part taxon-name-part-type="genus" reg="Psiloderces">P.</tp:taxon-name-part> <tp:taxon-name-part taxon-name-part-type="species" reg="cuyapoensis">cuyapoensis</tp:taxon-name-part></tp:taxon-name></italic> sp. nov. <bold>5</bold><italic><tp:taxon-name><tp:taxon-name-part taxon-name-part-type="genus" reg="Psiloderces">P.</tp:taxon-name-part> <tp:taxon-name-part taxon-name-part-type="species" reg="xichang">xichang</tp:taxon-name-part></tp:taxon-name></italic> sp. nov. <bold>6</bold><italic><tp:taxon-name><tp:taxon-name-part taxon-name-part-type="genus" reg="Psiloderces">P.</tp:taxon-name-part> <tp:taxon-name-part taxon-name-part-type="species" reg="cattienensis">cattienensis</tp:taxon-name-part></tp:taxon-name></italic> sp. nov. <bold>7</bold><italic><tp:taxon-name><tp:taxon-name-part taxon-name-part-type="genus" reg="Psiloderces">P.</tp:taxon-name-part> <tp:taxon-name-part taxon-name-part-type="species" reg="pingguo">pingguo</tp:taxon-name-part></tp:taxon-name></italic> sp. nov. <bold>8</bold><italic><tp:taxon-name><tp:taxon-name-part taxon-name-part-type="genus" reg="Psiloderces">P.</tp:taxon-name-part> <tp:taxon-name-part taxon-name-part-type="species" reg="palopoensis">palopoensis</tp:taxon-name-part></tp:taxon-name></italic> sp. nov. <bold>9</bold><italic><tp:taxon-name><tp:taxon-name-part taxon-name-part-type="genus" reg="Psiloderces">P.</tp:taxon-name-part> <tp:taxon-name-part taxon-name-part-type="species" reg="penajamensis">penajamensis</tp:taxon-name-part></tp:taxon-name></italic> sp. nov. <bold>10</bold><italic><tp:taxon-name><tp:taxon-name-part taxon-name-part-type="genus" reg="Psiloderces">P.</tp:taxon-name-part> <tp:taxon-name-part taxon-name-part-type="species" reg="grohotensis">grohotensis</tp:taxon-name-part></tp:taxon-name></italic> sp. nov. <bold>11</bold><italic><tp:taxon-name><tp:taxon-name-part taxon-name-part-type="genus" reg="Psiloderces">P.</tp:taxon-name-part> <tp:taxon-name-part taxon-name-part-type="species" reg="bangkiraiensis">bangkiraiensis</tp:taxon-name-part></tp:taxon-name></italic> sp. nov. <bold>12</bold><italic><tp:taxon-name><tp:taxon-name-part taxon-name-part-type="genus" reg="Psiloderces">P.</tp:taxon-name-part> <tp:taxon-name-part taxon-name-part-type="species" reg="bolang">bolang</tp:taxon-name-part></tp:taxon-name></italic> sp. nov. <bold>13</bold><italic><tp:taxon-name><tp:taxon-name-part taxon-name-part-type="genus" reg="Psiloderces">P.</tp:taxon-name-part> <tp:taxon-name-part taxon-name-part-type="species" reg="wangou">wangou</tp:taxon-name-part></tp:taxon-name></italic> sp. nov. <bold>14</bold><italic><tp:taxon-name><tp:taxon-name-part taxon-name-part-type="genus" reg="Psiloderces">P.</tp:taxon-name-part> <tp:taxon-name-part taxon-name-part-type="species" reg="malinoensis">malinoensis</tp:taxon-name-part></tp:taxon-name></italic> sp. nov.</p></caption><graphic xmlns:xlink="http://www.w3.org/1999/xlink" xlink:href="zookeys-902-061-g030.jpg" position="float" orientation="portrait" xlink:type="simple" id="oo_370874.jpg"><uri content-type="original_file" xlink:type="simple">https://binary.pensoft.net/fig/370874</uri></graphic></fig></tp:treatment-sec></tp:taxon-treatment>
